# Supplementary material for: An Integrated Approach Utilizing Single-Cell and Bulk RNA-Sequencing for the Identification of a Mitophagy-Associated Genes Signature: Implications for Prognostication and Therapeutic Stratification in Prostate Cancer
Source: Biomedicines. 2025 Jan 27;13(2):311. doi: 10.3390/biomedicines13020311 (PMC11853322; doi:10.3390/biomedicines13020311)
Supplement: Supplementary file 1 [file biomedicines-13-00311-s001.zip]

Archive with 10 entries (10 files):
- Supplement Tables S1 S3 S4 S5.pdf
- Table S2. Mitophagy related genes list.xlsx
- FigureS1.jpg
- FigureS2.jpg
- FigureS3.tif
- FigureS4.tif
- FigureS5.tif
- FigureS6.tif
- FigureS7.tif
- FigureS8.tif
