# Supplementary material for: An Integrated Approach Utilizing Single-Cell and Bulk RNA-Sequencing for the Identification of a Mitophagy-Associated Genes Signature: Implications for Prognostication and Therapeutic Stratification in Prostate Cancer
Source: Biomedicines. 2025 Jan 27;13(2):311. doi: 10.3390/biomedicines13020311 (PMC11853322; doi:10.3390/biomedicines13020311)
Supplement: Supplementary file 1 [file biomedicines-13-00311-s001.zip › Table S2. Mitophagy related genes list.xlsx]

## Sheet: Protein Coding
Gene Symbol	Description	Category	Uniprot ID	Gifts	GC Id	Relevance score	GeneCards Link
PRKN	Parkin RBR E3 Ubiquitin Protein Ligase	Protein Coding	O60260	52	GC06M161348	19.1416	https://www.genecards.org/cgi-bin/carddisp.pl?gene=PRKN
PINK1	PTEN Induced Kinase 1	Protein Coding	Q9BXM7	50	GC01P020634	18.0651	https://www.genecards.org/cgi-bin/carddisp.pl?gene=PINK1
MAP1LC3B	Microtubule Associated Protein 1 Light Chain 3 Beta	Protein Coding	Q9GZQ8	45	GC16P087384	11.1225	https://www.genecards.org/cgi-bin/carddisp.pl?gene=MAP1LC3B
VDAC1	Voltage Dependent Anion Channel 1	Protein Coding	P21796	49	GC05M133975	10.0796	https://www.genecards.org/cgi-bin/carddisp.pl?gene=VDAC1
FUNDC1	FUN14 Domain Containing 1	Protein Coding	Q8IVP5	38	GC0XM044523	9.16504	https://www.genecards.org/cgi-bin/carddisp.pl?gene=FUNDC1
MFN2	Mitofusin 2	Protein Coding	O95140	52	GC01P011980	9.03513	https://www.genecards.org/cgi-bin/carddisp.pl?gene=MFN2
SQSTM1	Sequestosome 1	Protein Coding	Q13501	53	GC05P179806	8.44887	https://www.genecards.org/cgi-bin/carddisp.pl?gene=SQSTM1
MAP1LC3A	Microtubule Associated Protein 1 Light Chain 3 Alpha	Protein Coding	Q9H492	44	GC20P034546	7.94482	https://www.genecards.org/cgi-bin/carddisp.pl?gene=MAP1LC3A
ULK1	Unc-51 Like Autophagy Activating Kinase 1	Protein Coding	O75385	48	GC12P131894	7.09279	https://www.genecards.org/cgi-bin/carddisp.pl?gene=ULK1
UBC	Ubiquitin C	Protein Coding	P0CG48	47	GC12M124911	6.80776	https://www.genecards.org/cgi-bin/carddisp.pl?gene=UBC
PHB2	Prohibitin 2	Protein Coding	Q99623	46	GC12M006965	6.80182	https://www.genecards.org/cgi-bin/carddisp.pl?gene=PHB2
ATG13	Autophagy Related 13	Protein Coding	O75143	44	GC11P047204	6.54412	https://www.genecards.org/cgi-bin/carddisp.pl?gene=ATG13
TOMM20	Translocase Of Outer Mitochondrial Membrane 20	Protein Coding	Q15388	43	GC01M235109	6.38854	https://www.genecards.org/cgi-bin/carddisp.pl?gene=TOMM20
AMBRA1	Autophagy And Beclin 1 Regulator 1	Protein Coding	Q9C0C7	41	GC11M116466	6.124	https://www.genecards.org/cgi-bin/carddisp.pl?gene=AMBRA1
VPS13C	Vacuolar Protein Sorting 13 Homolog C	Protein Coding	Q709C8	38	GC15M061852	6.03361	https://www.genecards.org/cgi-bin/carddisp.pl?gene=VPS13C
PGAM5	PGAM Family Member 5, Mitochondrial Serine/Threonine Protein Phosphatase	Protein Coding	Q96HS1	40	GC12P132710	5.86658	https://www.genecards.org/cgi-bin/carddisp.pl?gene=PGAM5
MFN1	Mitofusin 1	Protein Coding	Q8IWA4	46	GC03P179347	5.55611	https://www.genecards.org/cgi-bin/carddisp.pl?gene=MFN1
UBA52	Ubiquitin A-52 Residue Ribosomal Protein Fusion Product 1	Protein Coding	P62987	43	GC19P018563	5.47252	https://www.genecards.org/cgi-bin/carddisp.pl?gene=UBA52
CLEC16A	C-Type Lectin Domain Containing 16A	Protein Coding	Q2KHT3	41	GC16P010944	5.39234	https://www.genecards.org/cgi-bin/carddisp.pl?gene=CLEC16A
IRGM	Immunity Related GTPase M	Protein Coding	A1A4Y4	39	GC05P150846	5.26961	https://www.genecards.org/cgi-bin/carddisp.pl?gene=IRGM
USP30	Ubiquitin Specific Peptidase 30	Protein Coding	Q70CQ3	41	GC12P109027	5.22769	https://www.genecards.org/cgi-bin/carddisp.pl?gene=USP30
DNM1L	Dynamin 1 Like	Protein Coding	O00429	52	GC12P032679	5.21573	https://www.genecards.org/cgi-bin/carddisp.pl?gene=DNM1L
ATG5	Autophagy Related 5	Protein Coding	Q9H1Y0	48	GC06M106045	5.01123	https://www.genecards.org/cgi-bin/carddisp.pl?gene=ATG5
UBB	Ubiquitin B	Protein Coding	P0CG47	48	GC17P016380	5.00938	https://www.genecards.org/cgi-bin/carddisp.pl?gene=UBB
TOMM40	Translocase Of Outer Mitochondrial Membrane 40	Protein Coding	O96008	44	GC19P044890	4.97866	https://www.genecards.org/cgi-bin/carddisp.pl?gene=TOMM40
RPS27A	Ribosomal Protein S27a	Protein Coding	P62979	46	GC02P055231	4.93544	https://www.genecards.org/cgi-bin/carddisp.pl?gene=RPS27A
HUWE1	HECT, UBA And WWE Domain Containing E3 Ubiquitin Protein Ligase 1	Protein Coding	Q7Z6Z7	50	GC0XM053532	4.77496	https://www.genecards.org/cgi-bin/carddisp.pl?gene=HUWE1
TOMM70	Translocase Of Outer Mitochondrial Membrane 70	Protein Coding	O94826	42	GC03M100364	4.6865	https://www.genecards.org/cgi-bin/carddisp.pl?gene=TOMM70
OPTN	Optineurin	Protein Coding	Q96CV9	47	GC10P013099	4.65957	https://www.genecards.org/cgi-bin/carddisp.pl?gene=OPTN
SLC25A4	Solute Carrier Family 25 Member 4	Protein Coding	P12235	52	GC04P185143	4.63336	https://www.genecards.org/cgi-bin/carddisp.pl?gene=SLC25A4
TOMM7	Translocase Of Outer Mitochondrial Membrane 7	Protein Coding	Q9P0U1	40	GC07M022821	4.5976	https://www.genecards.org/cgi-bin/carddisp.pl?gene=TOMM7
RIMOC1	RAB7A Interacting MON1-CCZ1 Complex Subunit 1	Protein Coding	A6NDU8	33	GC05P042059	4.52878	https://www.genecards.org/cgi-bin/carddisp.pl?gene=RIMOC1
SLC25A5	Solute Carrier Family 25 Member 5	Protein Coding	P05141	47	GC0XP119468	4.39675	https://www.genecards.org/cgi-bin/carddisp.pl?gene=SLC25A5
ATG4B	Autophagy Related 4B Cysteine Peptidase	Protein Coding	Q9Y4P1	45	GC02P241637	4.347	https://www.genecards.org/cgi-bin/carddisp.pl?gene=ATG4B
ATG7	Autophagy Related 7	Protein Coding	O95352	47	GC03P019299	4.34378	https://www.genecards.org/cgi-bin/carddisp.pl?gene=ATG7
TOMM22	Translocase Of Outer Mitochondrial Membrane 22	Protein Coding	Q9NS69	39	GC22P038681	4.32393	https://www.genecards.org/cgi-bin/carddisp.pl?gene=TOMM22
CSNK2A1	Casein Kinase 2 Alpha 1	Protein Coding	P68400	54	GC20M000472	4.25381	https://www.genecards.org/cgi-bin/carddisp.pl?gene=CSNK2A1
FBXO7	F-Box Protein 7	Protein Coding	Q9Y3I1	47	GC22P032474	4.20036	https://www.genecards.org/cgi-bin/carddisp.pl?gene=FBXO7
BNIP3L	BCL2 Interacting Protein 3 Like	Protein Coding	O60238	46	GC08P026383	4.15785	https://www.genecards.org/cgi-bin/carddisp.pl?gene=BNIP3L
RNF41	Ring Finger Protein 41	Protein Coding	Q9H4P4	42	GC12M056202	4.11471	https://www.genecards.org/cgi-bin/carddisp.pl?gene=RNF41
PHB1	Prohibitin 1	Protein Coding	P35232	49	GC17M068585	4.05961	https://www.genecards.org/cgi-bin/carddisp.pl?gene=PHB1
TIGAR	TP53 Induced Glycolysis Regulatory Phosphatase	Protein Coding	Q9NQ88	42	GC12P033681	4.05046	https://www.genecards.org/cgi-bin/carddisp.pl?gene=TIGAR
ABCE1	ATP Binding Cassette Subfamily E Member 1	Protein Coding	P61221	42	GC04P145097	4.00257	https://www.genecards.org/cgi-bin/carddisp.pl?gene=ABCE1
CSNK2A2	Casein Kinase 2 Alpha 2	Protein Coding	P19784	50	GC16M058157	3.99001	https://www.genecards.org/cgi-bin/carddisp.pl?gene=CSNK2A2
BECN1	Beclin 1	Protein Coding	Q14457	50	GC17M042810	3.98118	https://www.genecards.org/cgi-bin/carddisp.pl?gene=BECN1
GABARAPL2	GABA Type A Receptor Associated Protein Like 2	Protein Coding	P60520	45	GC16P075566	3.90257	https://www.genecards.org/cgi-bin/carddisp.pl?gene=GABARAPL2
VPS13D	Vacuolar Protein Sorting 13 Homolog D	Protein Coding	Q5THJ4	39	GC01P012603	3.87122	https://www.genecards.org/cgi-bin/carddisp.pl?gene=VPS13D
BNIP3	BCL2 Interacting Protein 3	Protein Coding	Q12983	44	GC10M131966	3.78963	https://www.genecards.org/cgi-bin/carddisp.pl?gene=BNIP3
TAFAZZIN	Tafazzin, Phospholipid-Lysophospholipid Transacylase	Protein Coding	Q16635	45	GC0XP154414	3.78481	https://www.genecards.org/cgi-bin/carddisp.pl?gene=TAFAZZIN
ATG4D	Autophagy Related 4D Cysteine Peptidase	Protein Coding	Q86TL0	41	GC19P010543	3.7605	https://www.genecards.org/cgi-bin/carddisp.pl?gene=ATG4D
FIS1	Fission, Mitochondrial 1	Protein Coding	Q9Y3D6	42	GC07M101239	3.70213	https://www.genecards.org/cgi-bin/carddisp.pl?gene=FIS1
USP15	Ubiquitin Specific Peptidase 15	Protein Coding	Q9Y4E8	49	GC12P062260	3.64226	https://www.genecards.org/cgi-bin/carddisp.pl?gene=USP15
LRBA	LPS Responsive Beige-Like Anchor Protein	Protein Coding	P50851	45	GC04M150264	3.63446	https://www.genecards.org/cgi-bin/carddisp.pl?gene=LRBA
RAB7A	RAB7A, Member RAS Oncogene Family	Protein Coding	P51149	52	GC03P137408	3.57686	https://www.genecards.org/cgi-bin/carddisp.pl?gene=RAB7A
RHOT1	Ras Homolog Family Member T1	Protein Coding	Q8IXI2	46	GC17P032142	3.54547	https://www.genecards.org/cgi-bin/carddisp.pl?gene=RHOT1
CERS1	Ceramide Synthase 1	Protein Coding	P27544	46	GC19M018868	3.49478	https://www.genecards.org/cgi-bin/carddisp.pl?gene=CERS1
CSNK2B	Casein Kinase 2 Beta	Protein Coding	P67870	52	GC06P118898	3.48866	https://www.genecards.org/cgi-bin/carddisp.pl?gene=CSNK2B
TP53	Tumor Protein P53	Protein Coding	P04637	57	GC17M007661	3.43802	https://www.genecards.org/cgi-bin/carddisp.pl?gene=TP53
FKBP8	FKBP Prolyl Isomerase 8	Protein Coding	Q14318	47	GC19M018536	3.39491	https://www.genecards.org/cgi-bin/carddisp.pl?gene=FKBP8
CHUK	Component Of Inhibitor Of Nuclear Factor Kappa B Kinase Complex	Protein Coding	O15111	53	GC10M100328	3.3428	https://www.genecards.org/cgi-bin/carddisp.pl?gene=CHUK
ATG12	Autophagy Related 12	Protein Coding	O94817	44	GC05M115828	3.32682	https://www.genecards.org/cgi-bin/carddisp.pl?gene=ATG12
TRIM27	Tripartite Motif Containing 27	Protein Coding	P14373	45	GC06M028903	3.29362	https://www.genecards.org/cgi-bin/carddisp.pl?gene=TRIM27
ARFIP2	ADP Ribosylation Factor Interacting Protein 2	Protein Coding	P53365	44	GC11M009903	3.28915	https://www.genecards.org/cgi-bin/carddisp.pl?gene=ARFIP2
GABARAP	GABA Type A Receptor-Associated Protein	Protein Coding	O95166	46	GC17M007240	3.24681	https://www.genecards.org/cgi-bin/carddisp.pl?gene=GABARAP
VDAC2	Voltage Dependent Anion Channel 2	Protein Coding	P45880	47	GC10P075210	3.22373	https://www.genecards.org/cgi-bin/carddisp.pl?gene=VDAC2
CALCOCO2	Calcium Binding And Coiled-Coil Domain 2	Protein Coding	Q13137	42	GC17P093914	3.13243	https://www.genecards.org/cgi-bin/carddisp.pl?gene=CALCOCO2
ATG9A	Autophagy Related 9A	Protein Coding	Q7Z3C6	45	GC02M219219	3.0706	https://www.genecards.org/cgi-bin/carddisp.pl?gene=ATG9A
OPA1	OPA1 Mitochondrial Dynamin Like GTPase	Protein Coding	O60313	48	GC03P193594	3.06913	https://www.genecards.org/cgi-bin/carddisp.pl?gene=OPA1
SPATA33	Spermatogenesis Associated 33	Protein Coding	Q96N06	35	GC16P092496	3.0646	https://www.genecards.org/cgi-bin/carddisp.pl?gene=SPATA33
MAP1LC3B2	Microtubule Associated Protein 1 Light Chain 3 Beta 2	Protein Coding	A6NCE7	36	GC12P116549	3.05343	https://www.genecards.org/cgi-bin/carddisp.pl?gene=MAP1LC3B2
TBK1	TANK Binding Kinase 1	Protein Coding	Q9UHD2	52	GC12P064451	3.04381	https://www.genecards.org/cgi-bin/carddisp.pl?gene=TBK1
CNOT4	CCR4-NOT Transcription Complex Subunit 4	Protein Coding	O95628	43	GC07M135361	3.00868	https://www.genecards.org/cgi-bin/carddisp.pl?gene=CNOT4
MUL1	Mitochondrial E3 Ubiquitin Protein Ligase 1	Protein Coding	Q969V5	41	GC01M020499	2.98349	https://www.genecards.org/cgi-bin/carddisp.pl?gene=MUL1
PELO	Pelota MRNA Surveillance And Ribosome Rescue Factor	Protein Coding	Q9BRX2	41	GC05P052787	2.91426	https://www.genecards.org/cgi-bin/carddisp.pl?gene=PELO
MTX1	Metaxin 1	Protein Coding	Q13505	41	GC01P155208	2.87971	https://www.genecards.org/cgi-bin/carddisp.pl?gene=MTX1
CISD1	CDGSH Iron Sulfur Domain 1	Protein Coding	Q9NZ45	41	GC10P058269	2.83149	https://www.genecards.org/cgi-bin/carddisp.pl?gene=CISD1
VCP	Valosin Containing Protein	Protein Coding	P55072	53	GC09M035056	2.75885	https://www.genecards.org/cgi-bin/carddisp.pl?gene=VCP
PRKAA1	Protein Kinase AMP-Activated Catalytic Subunit Alpha 1	Protein Coding	Q13131	50	GC05M040759	2.73901	https://www.genecards.org/cgi-bin/carddisp.pl?gene=PRKAA1
SNCA	Synuclein Alpha	Protein Coding	P37840	54	GC04M089724	2.7279	https://www.genecards.org/cgi-bin/carddisp.pl?gene=SNCA
SRC	SRC Proto-Oncogene, Non-Receptor Tyrosine Kinase	Protein Coding	P12931	54	GC20P037344	2.71547	https://www.genecards.org/cgi-bin/carddisp.pl?gene=SRC
MTERF3	Mitochondrial Transcription Termination Factor 3	Protein Coding	Q96E29	38	GC08M096240	2.71547	https://www.genecards.org/cgi-bin/carddisp.pl?gene=MTERF3
TOMM5	Translocase Of Outer Mitochondrial Membrane 5	Protein Coding	Q8N4H5	36	GC09M037582	2.71547	https://www.genecards.org/cgi-bin/carddisp.pl?gene=TOMM5
TOMM6	Translocase Of Outer Mitochondrial Membrane 6	Protein Coding	Q96B49	33	GC06P041787	2.71547	https://www.genecards.org/cgi-bin/carddisp.pl?gene=TOMM6
LRRK2	Leucine Rich Repeat Kinase 2	Protein Coding	Q5S007	53	GC12P040196	2.68848	https://www.genecards.org/cgi-bin/carddisp.pl?gene=LRRK2
ATAD3A	ATPase Family AAA Domain Containing 3A	Protein Coding	Q9NVI7	45	GC01P008396	2.67967	https://www.genecards.org/cgi-bin/carddisp.pl?gene=ATAD3A
BCL2L13	BCL2 Like 13	Protein Coding	Q9BXK5	42	GC22P017628	2.60968	https://www.genecards.org/cgi-bin/carddisp.pl?gene=BCL2L13
SIRT1	Sirtuin 1	Protein Coding	Q96EB6	52	GC10P067884	2.60496	https://www.genecards.org/cgi-bin/carddisp.pl?gene=SIRT1
MTARC2	Mitochondrial Amidoxime Reducing Component 2	Protein Coding	Q969Z3	39	GC01P220748	2.57399	https://www.genecards.org/cgi-bin/carddisp.pl?gene=MTARC2
PTRH2	Peptidyl-TRNA Hydrolase 2	Protein Coding	Q9Y3E5	47	GC17M059674	2.55469	https://www.genecards.org/cgi-bin/carddisp.pl?gene=PTRH2
HDAC6	Histone Deacetylase 6	Protein Coding	Q9UBN7	57	GC0XP048801	2.54868	https://www.genecards.org/cgi-bin/carddisp.pl?gene=HDAC6
ATG4A	Autophagy Related 4A Cysteine Peptidase	Protein Coding	Q8WYN0	45	GC0XP108091	2.52281	https://www.genecards.org/cgi-bin/carddisp.pl?gene=ATG4A
SAMM50	SAMM50 Sorting And Assembly Machinery Component	Protein Coding	Q9Y512	42	GC22P043955	2.51576	https://www.genecards.org/cgi-bin/carddisp.pl?gene=SAMM50
MAP2K1	Mitogen-Activated Protein Kinase Kinase 1	Protein Coding	Q02750	58	GC15P066386	2.48926	https://www.genecards.org/cgi-bin/carddisp.pl?gene=MAP2K1
MAP2K2	Mitogen-Activated Protein Kinase Kinase 2	Protein Coding	P36507	58	GC19M004090	2.45659	https://www.genecards.org/cgi-bin/carddisp.pl?gene=MAP2K2
WDR26	WD Repeat Domain 26	Protein Coding	Q9H7D7	45	GC01M224385	2.45046	https://www.genecards.org/cgi-bin/carddisp.pl?gene=WDR26
UBE2L3	Ubiquitin Conjugating Enzyme E2 L3	Protein Coding	P68036	49	GC22P021549	2.44991	https://www.genecards.org/cgi-bin/carddisp.pl?gene=UBE2L3
MON1A	MON1 Homolog A, Secretory Trafficking Associated	Protein Coding	Q86VX9	40	GC03M053177	2.44187	https://www.genecards.org/cgi-bin/carddisp.pl?gene=MON1A
MDH1	Malate Dehydrogenase 1	Protein Coding	P40925	49	GC02P063557	2.42627	https://www.genecards.org/cgi-bin/carddisp.pl?gene=MDH1
HSPA8	Heat Shock Protein Family A (Hsp70) Member 8	Protein Coding	P11142	53	GC11M123057	2.319	https://www.genecards.org/cgi-bin/carddisp.pl?gene=HSPA8
IMMT	Inner Membrane Mitochondrial Protein	Protein Coding	Q16891	44	GC02M086144	2.319	https://www.genecards.org/cgi-bin/carddisp.pl?gene=IMMT
HTRA2	HtrA Serine Peptidase 2	Protein Coding	O43464	50	GC02P074529	2.27778	https://www.genecards.org/cgi-bin/carddisp.pl?gene=HTRA2
BCL2L1	BCL2 Like 1	Protein Coding	Q07817	52	GC20M031664	2.27465	https://www.genecards.org/cgi-bin/carddisp.pl?gene=BCL2L1
NBR1	NBR1 Autophagy Cargo Receptor	Protein Coding	Q14596	44	GC17P043170	2.27165	https://www.genecards.org/cgi-bin/carddisp.pl?gene=NBR1
VDAC3	Voltage Dependent Anion Channel 3	Protein Coding	Q9Y277	47	GC08P042392	2.26819	https://www.genecards.org/cgi-bin/carddisp.pl?gene=VDAC3
STK4	Serine/Threonine Kinase 4	Protein Coding	Q13043	52	GC20P044966	2.26762	https://www.genecards.org/cgi-bin/carddisp.pl?gene=STK4
OGT	O-Linked N-Acetylglucosamine (GlcNAc) Transferase	Protein Coding	O15294	49	GC0XP071633	2.24854	https://www.genecards.org/cgi-bin/carddisp.pl?gene=OGT
NLRP3	NLR Family Pyrin Domain Containing 3	Protein Coding	Q96P20	52	GC01P247416	2.24744	https://www.genecards.org/cgi-bin/carddisp.pl?gene=NLRP3
LRPPRC	Leucine Rich Pentatricopeptide Repeat Containing	Protein Coding	P42704	46	GC02M043886	2.23323	https://www.genecards.org/cgi-bin/carddisp.pl?gene=LRPPRC
MAPK14	Mitogen-Activated Protein Kinase 14	Protein Coding	Q16539	54	GC06P119053	2.22477	https://www.genecards.org/cgi-bin/carddisp.pl?gene=MAPK14
ATG14	Autophagy Related 14	Protein Coding	Q6ZNE5	40	GC14M055366	2.21172	https://www.genecards.org/cgi-bin/carddisp.pl?gene=ATG14
MFF	Mitochondrial Fission Factor	Protein Coding	Q9GZY8	44	GC02P227325	2.2036	https://www.genecards.org/cgi-bin/carddisp.pl?gene=MFF
TUFM	Tu Translation Elongation Factor, Mitochondrial	Protein Coding	P49411	48	GC16M042289	2.19781	https://www.genecards.org/cgi-bin/carddisp.pl?gene=TUFM
FANCC	FA Complementation Group C	Protein Coding	Q00597	52	GC09M095099	2.19205	https://www.genecards.org/cgi-bin/carddisp.pl?gene=FANCC
BCAS3	BCAS3 Microtubule Associated Cell Migration Factor	Protein Coding	Q9H6U6	42	GC17P094128	2.18659	https://www.genecards.org/cgi-bin/carddisp.pl?gene=BCAS3
PHAF1	Phagosome Assembly Factor 1	Protein Coding	Q9BSU1	36	GC16P067110	2.18659	https://www.genecards.org/cgi-bin/carddisp.pl?gene=PHAF1
MAP1LC3C	Microtubule Associated Protein 1 Light Chain 3 Gamma	Protein Coding	Q9BXW4	34	GC01M241995	2.18292	https://www.genecards.org/cgi-bin/carddisp.pl?gene=MAP1LC3C
GBA1	Glucosylceramidase Beta 1	Protein Coding	P04062	53	GC01M158826	2.17385	https://www.genecards.org/cgi-bin/carddisp.pl?gene=GBA1
TDRKH	Tudor And KH Domain Containing	Protein Coding	Q9Y2W6	42	GC01M158658	2.15007	https://www.genecards.org/cgi-bin/carddisp.pl?gene=TDRKH
USP8	Ubiquitin Specific Peptidase 8	Protein Coding	P40818	50	GC15P050424	2.1385	https://www.genecards.org/cgi-bin/carddisp.pl?gene=USP8
NOD2	Nucleotide Binding Oligomerization Domain Containing 2	Protein Coding	Q9HC29	51	GC16P050693	2.12984	https://www.genecards.org/cgi-bin/carddisp.pl?gene=NOD2
PDK1	Pyruvate Dehydrogenase Kinase 1	Protein Coding	Q15118	51	GC02P172555	2.1253	https://www.genecards.org/cgi-bin/carddisp.pl?gene=PDK1
CHCHD3	Coiled-Coil-Helix-Coiled-Coil-Helix Domain Containing 3	Protein Coding	Q9NX63	41	GC07M132784	2.11743	https://www.genecards.org/cgi-bin/carddisp.pl?gene=CHCHD3
ATP1B1	ATPase Na+/K+ Transporting Subunit Beta 1	Protein Coding	P05026	52	GC01P169105	2.11133	https://www.genecards.org/cgi-bin/carddisp.pl?gene=ATP1B1
HK2	Hexokinase 2	Protein Coding	P52789	50	GC02P074833	2.10808	https://www.genecards.org/cgi-bin/carddisp.pl?gene=HK2
CANX	Calnexin	Protein Coding	P27824	49	GC05P179678	2.10637	https://www.genecards.org/cgi-bin/carddisp.pl?gene=CANX
TRAP1	TNF Receptor Associated Protein 1	Protein Coding	Q12931	47	GC16M014248	2.0956	https://www.genecards.org/cgi-bin/carddisp.pl?gene=TRAP1
PI4KB	Phosphatidylinositol 4-Kinase Beta	Protein Coding	Q9UBF8	50	GC01M151291	2.06234	https://www.genecards.org/cgi-bin/carddisp.pl?gene=PI4KB
WIPI1	WD Repeat Domain, Phosphoinositide Interacting 1	Protein Coding	Q5MNZ9	44	GC17M068420	2.0611	https://www.genecards.org/cgi-bin/carddisp.pl?gene=WIPI1
SESN2	Sestrin 2	Protein Coding	P58004	43	GC01P031838	2.04649	https://www.genecards.org/cgi-bin/carddisp.pl?gene=SESN2
MTX2	Metaxin 2	Protein Coding	O75431	45	GC02P176269	2.00864	https://www.genecards.org/cgi-bin/carddisp.pl?gene=MTX2
SPATA18	Spermatogenesis Associated 18	Protein Coding	Q8TC71	39	GC04P052051	1.99737	https://www.genecards.org/cgi-bin/carddisp.pl?gene=SPATA18
BAG5	BAG Cochaperone 5	Protein Coding	Q9UL15	44	GC14M103556	1.98119	https://www.genecards.org/cgi-bin/carddisp.pl?gene=BAG5
HSP90AA1	Heat Shock Protein 90 Alpha Family Class A Member 1	Protein Coding	P07900	55	GC14M102080	1.9769	https://www.genecards.org/cgi-bin/carddisp.pl?gene=HSP90AA1
PTEN	Phosphatase And Tensin Homolog	Protein Coding	P60484	55	GC10P104451	1.97269	https://www.genecards.org/cgi-bin/carddisp.pl?gene=PTEN
UBXN6	UBX Domain Protein 6	Protein Coding	Q9BZV1	42	GC19M004444	1.96495	https://www.genecards.org/cgi-bin/carddisp.pl?gene=UBXN6
HIF1A	Hypoxia Inducible Factor 1 Subunit Alpha	Protein Coding	Q16665	52	GC14P061695	1.95646	https://www.genecards.org/cgi-bin/carddisp.pl?gene=HIF1A
CDC37	Cell Division Cycle 37, HSP90 Cochaperone	Protein Coding	Q16543	47	GC19M010391	1.95298	https://www.genecards.org/cgi-bin/carddisp.pl?gene=CDC37
HSP90AB1	Heat Shock Protein 90 Alpha Family Class B Member 1	Protein Coding	P08238	52	GC06P044246	1.95271	https://www.genecards.org/cgi-bin/carddisp.pl?gene=HSP90AB1
PIP4K2C	Phosphatidylinositol-5-Phosphate 4-Kinase Type 2 Gamma	Protein Coding	Q8TBX8	44	GC12P057591	1.94953	https://www.genecards.org/cgi-bin/carddisp.pl?gene=PIP4K2C
NIPSNAP1	Nipsnap Homolog 1	Protein Coding	Q9BPW8	42	GC22M029554	1.94953	https://www.genecards.org/cgi-bin/carddisp.pl?gene=NIPSNAP1
GABARAPL1	GABA Type A Receptor Associated Protein Like 1	Protein Coding	Q9H0R8	44	GC12P010212	1.94818	https://www.genecards.org/cgi-bin/carddisp.pl?gene=GABARAPL1
MRPS2	Mitochondrial Ribosomal Protein S2	Protein Coding	Q9Y399	42	GC09P135499	1.94657	https://www.genecards.org/cgi-bin/carddisp.pl?gene=MRPS2
ATG4C	Autophagy Related 4C Cysteine Peptidase	Protein Coding	Q96DT6	45	GC01P062784	1.94074	https://www.genecards.org/cgi-bin/carddisp.pl?gene=ATG4C
ABCD3	ATP Binding Cassette Subfamily D Member 3	Protein Coding	P28288	47	GC01P094385	1.93757	https://www.genecards.org/cgi-bin/carddisp.pl?gene=ABCD3
KRT15	Keratin 15	Protein Coding	P19012	41	GC17M041513	1.91623	https://www.genecards.org/cgi-bin/carddisp.pl?gene=KRT15
PEX13	Peroxisomal Biogenesis Factor 13	Protein Coding	Q92968	44	GC02P061017	1.91445	https://www.genecards.org/cgi-bin/carddisp.pl?gene=PEX13
MAPK1	Mitogen-Activated Protein Kinase 1	Protein Coding	P28482	57	GC22M021759	1.91065	https://www.genecards.org/cgi-bin/carddisp.pl?gene=MAPK1
PI4K2A	Phosphatidylinositol 4-Kinase Type 2 Alpha	Protein Coding	Q9BTU6	46	GC10P097640	1.90019	https://www.genecards.org/cgi-bin/carddisp.pl?gene=PI4K2A
STOM	Stomatin	Protein Coding	P27105	44	GC09M121338	1.90019	https://www.genecards.org/cgi-bin/carddisp.pl?gene=STOM
ALB	Albumin	Protein Coding	P02768	52	GC04P073397	1.89963	https://www.genecards.org/cgi-bin/carddisp.pl?gene=ALB
TBC1D5	TBC1 Domain Family Member 5	Protein Coding	Q92609	41	GC03M017157	1.89495	https://www.genecards.org/cgi-bin/carddisp.pl?gene=TBC1D5
STX10	Syntaxin 10	Protein Coding	O60499	38	GC19M013144	1.89495	https://www.genecards.org/cgi-bin/carddisp.pl?gene=STX10
HSPD1	Heat Shock Protein Family D (Hsp60) Member 1	Protein Coding	P10809	52	GC02M197486	1.88839	https://www.genecards.org/cgi-bin/carddisp.pl?gene=HSPD1
MARCHF5	Membrane Associated Ring-CH-Type Finger 5	Protein Coding	Q9NX47	41	GC10P104527	1.88189	https://www.genecards.org/cgi-bin/carddisp.pl?gene=MARCHF5
UQCRC2	Ubiquinol-Cytochrome C Reductase Core Protein 2	Protein Coding	P22695	49	GC16P060413	1.85327	https://www.genecards.org/cgi-bin/carddisp.pl?gene=UQCRC2
BCL2	BCL2 Apoptosis Regulator	Protein Coding	P10415	54	GC18M063123	1.85177	https://www.genecards.org/cgi-bin/carddisp.pl?gene=BCL2
EEF1A1	Eukaryotic Translation Elongation Factor 1 Alpha 1	Protein Coding	P68104	48	GC06M087895	1.84104	https://www.genecards.org/cgi-bin/carddisp.pl?gene=EEF1A1
RPL12	Ribosomal Protein L12	Protein Coding	P30050	44	GC09M127447	1.84104	https://www.genecards.org/cgi-bin/carddisp.pl?gene=RPL12
RPS3	Ribosomal Protein S3	Protein Coding	P23396	47	GC11P082439	1.82851	https://www.genecards.org/cgi-bin/carddisp.pl?gene=RPS3
UQCRC1	Ubiquinol-Cytochrome C Reductase Core Protein 1	Protein Coding	P31930	47	GC03M048598	1.82278	https://www.genecards.org/cgi-bin/carddisp.pl?gene=UQCRC1
MIEF1	Mitochondrial Elongation Factor 1	Protein Coding	Q9NQG6	39	GC22P060941	1.82143	https://www.genecards.org/cgi-bin/carddisp.pl?gene=MIEF1
WIPI2	WD Repeat Domain, Phosphoinositide Interacting 2	Protein Coding	Q9Y4P8	45	GC07P005190	1.81753	https://www.genecards.org/cgi-bin/carddisp.pl?gene=WIPI2
ATP6V1A	ATPase H+ Transporting V1 Subunit A	Protein Coding	P38606	49	GC03P113757	1.81567	https://www.genecards.org/cgi-bin/carddisp.pl?gene=ATP6V1A
RPL18	Ribosomal Protein L18	Protein Coding	Q07020	47	GC19M048615	1.81567	https://www.genecards.org/cgi-bin/carddisp.pl?gene=RPL18
TBC1D15	TBC1 Domain Family Member 15	Protein Coding	Q8TC07	41	GC12P071839	1.8145	https://www.genecards.org/cgi-bin/carddisp.pl?gene=TBC1D15
PARL	Presenilin Associated Rhomboid Like	Protein Coding	Q9H300	44	GC03M183826	1.81035	https://www.genecards.org/cgi-bin/carddisp.pl?gene=PARL
LDHA	Lactate Dehydrogenase A	Protein Coding	P00338	54	GC11P018394	1.80248	https://www.genecards.org/cgi-bin/carddisp.pl?gene=LDHA
FASN	Fatty Acid Synthase	Protein Coding	P49327	52	GC17M082078	1.80248	https://www.genecards.org/cgi-bin/carddisp.pl?gene=FASN
YWHAZ	Tyrosine 3-Monooxygenase/Tryptophan 5-Monooxygenase Activation Protein Zeta	Protein Coding	P63104	51	GC08M100917	1.80248	https://www.genecards.org/cgi-bin/carddisp.pl?gene=YWHAZ
MTPAP	Mitochondrial Poly(A) Polymerase	Protein Coding	Q9NVV4	44	GC10M035002	1.80248	https://www.genecards.org/cgi-bin/carddisp.pl?gene=MTPAP
GLS	Glutaminase	Protein Coding	O94925	53	GC02P190880	1.78892	https://www.genecards.org/cgi-bin/carddisp.pl?gene=GLS
CTPS1	CTP Synthase 1	Protein Coding	P17812	51	GC01P040979	1.78892	https://www.genecards.org/cgi-bin/carddisp.pl?gene=CTPS1
PAICS	Phosphoribosylaminoimidazole Carboxylase And Phosphoribosylaminoimidazolesuccinocarboxamide Synthase	Protein Coding	P22234	47	GC04P056435	1.78892	https://www.genecards.org/cgi-bin/carddisp.pl?gene=PAICS
VPS35	VPS35 Retromer Complex Component	Protein Coding	Q96QK1	46	GC16M047216	1.78892	https://www.genecards.org/cgi-bin/carddisp.pl?gene=VPS35
RPS5	Ribosomal Protein S5	Protein Coding	P46782	44	GC19P058386	1.78892	https://www.genecards.org/cgi-bin/carddisp.pl?gene=RPS5
PLSCR1	Phospholipid Scramblase 1	Protein Coding	O15162	46	GC03M146515	1.78797	https://www.genecards.org/cgi-bin/carddisp.pl?gene=PLSCR1
CYP51A1	Cytochrome P450 Family 51 Subfamily A Member 1	Protein Coding	Q16850	46	GC07M092112	1.77495	https://www.genecards.org/cgi-bin/carddisp.pl?gene=CYP51A1
STT3B	STT3 Oligosaccharyltransferase Complex Catalytic Subunit B	Protein Coding	Q8TCJ2	46	GC03P031532	1.77495	https://www.genecards.org/cgi-bin/carddisp.pl?gene=STT3B
GDI2	GDP Dissociation Inhibitor 2	Protein Coding	P50395	43	GC10M005765	1.77495	https://www.genecards.org/cgi-bin/carddisp.pl?gene=GDI2
SNX2	Sorting Nexin 2	Protein Coding	O60749	42	GC05P122774	1.77495	https://www.genecards.org/cgi-bin/carddisp.pl?gene=SNX2
ATAD3B	ATPase Family AAA Domain Containing 3B	Protein Coding	Q5T9A4	41	GC01P008394	1.77287	https://www.genecards.org/cgi-bin/carddisp.pl?gene=ATAD3B
PGK2	Phosphoglycerate Kinase 2	Protein Coding	P07205	45	GC06M049785	1.76504	https://www.genecards.org/cgi-bin/carddisp.pl?gene=PGK2
ALDH2	Aldehyde Dehydrogenase 2 Family Member	Protein Coding	P05091	53	GC12P111766	1.76054	https://www.genecards.org/cgi-bin/carddisp.pl?gene=ALDH2
NFE2L2	NFE2 Like BZIP Transcription Factor 2	Protein Coding	Q16236	54	GC02M177227	1.74646	https://www.genecards.org/cgi-bin/carddisp.pl?gene=NFE2L2
SIRT3	Sirtuin 3	Protein Coding	Q9NTG7	51	GC11M000215	1.74646	https://www.genecards.org/cgi-bin/carddisp.pl?gene=SIRT3
MAVS	Mitochondrial Antiviral Signaling Protein	Protein Coding	Q7Z434	44	GC20P007226	1.73327	https://www.genecards.org/cgi-bin/carddisp.pl?gene=MAVS
ATG16L1	Autophagy Related 16 Like 1	Protein Coding	Q676U5	46	GC02P233446	1.7325	https://www.genecards.org/cgi-bin/carddisp.pl?gene=ATG16L1
TUBB	Tubulin Beta Class I	Protein Coding	P07437	53	GC06P118873	1.73118	https://www.genecards.org/cgi-bin/carddisp.pl?gene=TUBB
LMAN1	Lectin, Mannose Binding 1	Protein Coding	P49257	49	GC18M059327	1.7302	https://www.genecards.org/cgi-bin/carddisp.pl?gene=LMAN1
SDHA	Succinate Dehydrogenase Complex Flavoprotein Subunit A	Protein Coding	P31040	52	GC05P000220	1.72652	https://www.genecards.org/cgi-bin/carddisp.pl?gene=SDHA
HSPA9	Heat Shock Protein Family A (Hsp70) Member 9	Protein Coding	P38646	51	GC05M138554	1.72652	https://www.genecards.org/cgi-bin/carddisp.pl?gene=HSPA9
TSG101	Tumor Susceptibility 101	Protein Coding	Q99816	47	GC11M018468	1.71429	https://www.genecards.org/cgi-bin/carddisp.pl?gene=TSG101
FOXO3	Forkhead Box O3	Protein Coding	O43524	51	GC06P108559	1.70677	https://www.genecards.org/cgi-bin/carddisp.pl?gene=FOXO3
NIPSNAP2	Nipsnap Homolog 2	Protein Coding	O75323	42	GC07P060127	1.70319	https://www.genecards.org/cgi-bin/carddisp.pl?gene=NIPSNAP2
AKT1	AKT Serine/Threonine Kinase 1	Protein Coding	P31749	57	GC14M104769	1.70176	https://www.genecards.org/cgi-bin/carddisp.pl?gene=AKT1
EIF2B1	Eukaryotic Translation Initiation Factor 2B Subunit Alpha	Protein Coding	Q14232	47	GC12M123620	1.70176	https://www.genecards.org/cgi-bin/carddisp.pl?gene=EIF2B1
STOML2	Stomatin Like 2	Protein Coding	Q9UJZ1	42	GC09M035099	1.70176	https://www.genecards.org/cgi-bin/carddisp.pl?gene=STOML2
EIF2S1	Eukaryotic Translation Initiation Factor 2 Subunit Alpha	Protein Coding	P05198	48	GC14P067359	1.69575	https://www.genecards.org/cgi-bin/carddisp.pl?gene=EIF2S1
ACIN1	Apoptotic Chromatin Condensation Inducer 1	Protein Coding	Q9UKV3	45	GC14M023058	1.69575	https://www.genecards.org/cgi-bin/carddisp.pl?gene=ACIN1
NUP93	Nucleoporin 93	Protein Coding	Q8N1F7	45	GC16P061470	1.69575	https://www.genecards.org/cgi-bin/carddisp.pl?gene=NUP93
CRNKL1	Crooked Neck Pre-MRNA Splicing Factor 1	Protein Coding	Q9BZJ0	41	GC20M020034	1.69575	https://www.genecards.org/cgi-bin/carddisp.pl?gene=CRNKL1
AMFR	Autocrine Motility Factor Receptor	Protein Coding	Q9UKV5	46	GC16M056361	1.69393	https://www.genecards.org/cgi-bin/carddisp.pl?gene=AMFR
TSPO	Translocator Protein	Protein Coding	B1AH88	48	GC22P043151	1.69012	https://www.genecards.org/cgi-bin/carddisp.pl?gene=TSPO
BAG6	BAG Cochaperone 6	Protein Coding	P46379	42	GC06M031639	1.68891	https://www.genecards.org/cgi-bin/carddisp.pl?gene=BAG6
MTOR	Mechanistic Target Of Rapamycin Kinase	Protein Coding	P42345	59	GC01M011106	1.68775	https://www.genecards.org/cgi-bin/carddisp.pl?gene=MTOR
RB1CC1	RB1 Inducible Coiled-Coil 1	Protein Coding	Q8TDY2	47	GC08M052622	1.68074	https://www.genecards.org/cgi-bin/carddisp.pl?gene=RB1CC1
TFRC	Transferrin Receptor	Protein Coding	P02786	54	GC03M196207	1.67572	https://www.genecards.org/cgi-bin/carddisp.pl?gene=TFRC
FBXW7	F-Box And WD Repeat Domain Containing 7	Protein Coding	Q969H0	49	GC04M152321	1.6717	https://www.genecards.org/cgi-bin/carddisp.pl?gene=FBXW7
RNF31	Ring Finger Protein 31	Protein Coding	Q96EP0	45	GC14P024146	1.67066	https://www.genecards.org/cgi-bin/carddisp.pl?gene=RNF31
PFKP	Phosphofructokinase, Platelet	Protein Coding	Q01813	49	GC10P003066	1.66645	https://www.genecards.org/cgi-bin/carddisp.pl?gene=PFKP
CHAF1B	Chromatin Assembly Factor 1 Subunit B	Protein Coding	Q13112	43	GC21P036385	1.66645	https://www.genecards.org/cgi-bin/carddisp.pl?gene=CHAF1B
FXR2	FMR1 Autosomal Homolog 2	Protein Coding	P51116	43	GC17M015382	1.66645	https://www.genecards.org/cgi-bin/carddisp.pl?gene=FXR2
PARP1	Poly(ADP-Ribose) Polymerase 1	Protein Coding	P09874	54	GC01M226360	1.66216	https://www.genecards.org/cgi-bin/carddisp.pl?gene=PARP1
RETREG1	Reticulophagy Regulator 1	Protein Coding	Q9H6L5	41	GC05M016544	1.65937	https://www.genecards.org/cgi-bin/carddisp.pl?gene=RETREG1
CLINT1	Clathrin Interactor 1	Protein Coding	Q14677	43	GC05M157785	1.65101	https://www.genecards.org/cgi-bin/carddisp.pl?gene=CLINT1
SRSF4	Serine And Arginine Rich Splicing Factor 4	Protein Coding	Q08170	42	GC01M029147	1.65101	https://www.genecards.org/cgi-bin/carddisp.pl?gene=SRSF4
IDH2	Isocitrate Dehydrogenase (NADP(+)) 2	Protein Coding	P48735	55	GC15M090083	1.6482	https://www.genecards.org/cgi-bin/carddisp.pl?gene=IDH2
HK1	Hexokinase 1	Protein Coding	P19367	53	GC10P069269	1.6482	https://www.genecards.org/cgi-bin/carddisp.pl?gene=HK1
UBE2N	Ubiquitin Conjugating Enzyme E2 N	Protein Coding	P61088	51	GC12M093406	1.6482	https://www.genecards.org/cgi-bin/carddisp.pl?gene=UBE2N
NDUFV1	NADH:Ubiquinone Oxidoreductase Core Subunit V1	Protein Coding	P49821	49	GC11P082105	1.6482	https://www.genecards.org/cgi-bin/carddisp.pl?gene=NDUFV1
VAPA	VAMP Associated Protein A	Protein Coding	Q9P0L0	46	GC18P009904	1.6482	https://www.genecards.org/cgi-bin/carddisp.pl?gene=VAPA
UBXN1	UBX Domain Protein 1	Protein Coding	Q04323	40	GC11M116735	1.6482	https://www.genecards.org/cgi-bin/carddisp.pl?gene=UBXN1
TIMM44	Translocase Of Inner Mitochondrial Membrane 44	Protein Coding	O43615	43	GC19M007926	1.64032	https://www.genecards.org/cgi-bin/carddisp.pl?gene=TIMM44
MAPK9	Mitogen-Activated Protein Kinase 9	Protein Coding	P45984	52	GC05M180288	1.63619	https://www.genecards.org/cgi-bin/carddisp.pl?gene=MAPK9
ATM	ATM Serine/Threonine Kinase	Protein Coding	Q13315	57	GC11P108222	1.6357	https://www.genecards.org/cgi-bin/carddisp.pl?gene=ATM
SUCLA2	Succinate-CoA Ligase ADP-Forming Subunit Beta	Protein Coding	Q9P2R7	50	GC13M047745	1.63379	https://www.genecards.org/cgi-bin/carddisp.pl?gene=SUCLA2
MRPL37	Mitochondrial Ribosomal Protein L37	Protein Coding	Q9BZE1	41	GC01P054185	1.63379	https://www.genecards.org/cgi-bin/carddisp.pl?gene=MRPL37
PRPF8	Pre-MRNA Processing Factor 8	Protein Coding	Q6P2Q9	46	GC17M001650	1.62862	https://www.genecards.org/cgi-bin/carddisp.pl?gene=PRPF8
LONP1	Lon Peptidase 1, Mitochondrial	Protein Coding	P36776	49	GC19M005691	1.6239	https://www.genecards.org/cgi-bin/carddisp.pl?gene=LONP1
TSC2	TSC Complex Subunit 2	Protein Coding	P49815	54	GC16P059813	1.62332	https://www.genecards.org/cgi-bin/carddisp.pl?gene=TSC2
OCIAD1	OCIA Domain Containing 1	Protein Coding	Q9NX40	39	GC04P048805	1.61905	https://www.genecards.org/cgi-bin/carddisp.pl?gene=OCIAD1
SIAH3	Siah E3 Ubiquitin Protein Ligase Family Member 3	Protein Coding	Q8IW03	34	GC13M045777	1.61905	https://www.genecards.org/cgi-bin/carddisp.pl?gene=SIAH3
VIM	Vimentin	Protein Coding	P08670	54	GC10P017227	1.61666	https://www.genecards.org/cgi-bin/carddisp.pl?gene=VIM
DSP	Desmoplakin	Protein Coding	P15924	54	GC06P007541	1.60345	https://www.genecards.org/cgi-bin/carddisp.pl?gene=DSP
MIF	Macrophage Migration Inhibitory Factor	Protein Coding	P14174	51	GC22P023894	1.60345	https://www.genecards.org/cgi-bin/carddisp.pl?gene=MIF
STEAP3	STEAP3 Metalloreductase	Protein Coding	Q658P3	48	GC02P128943	1.60345	https://www.genecards.org/cgi-bin/carddisp.pl?gene=STEAP3
FADS2	Fatty Acid Desaturase 2	Protein Coding	O95864	47	GC11P061792	1.60345	https://www.genecards.org/cgi-bin/carddisp.pl?gene=FADS2
TOM1	Target Of Myb1 Membrane Trafficking Protein	Protein Coding	O60784	47	GC22P035299	1.60345	https://www.genecards.org/cgi-bin/carddisp.pl?gene=TOM1
SLC25A24	Solute Carrier Family 25 Member 24	Protein Coding	Q6NUK1	46	GC01M108134	1.60345	https://www.genecards.org/cgi-bin/carddisp.pl?gene=SLC25A24
MON2	MON2 Homolog, Regulator Of Endosome-To-Golgi Trafficking	Protein Coding	Q7Z3U7	37	GC12P062466	1.60345	https://www.genecards.org/cgi-bin/carddisp.pl?gene=MON2
MAP2K7	Mitogen-Activated Protein Kinase Kinase 7	Protein Coding	O14733	49	GC19P007903	1.596	https://www.genecards.org/cgi-bin/carddisp.pl?gene=MAP2K7
NAA10	N-Alpha-Acetyltransferase 10, NatA Catalytic Subunit	Protein Coding	P41227	48	GC0XM153929	1.596	https://www.genecards.org/cgi-bin/carddisp.pl?gene=NAA10
NAA16	N-Alpha-Acetyltransferase 16, NatA Auxiliary Subunit	Protein Coding	Q6N069	38	GC13P041311	1.596	https://www.genecards.org/cgi-bin/carddisp.pl?gene=NAA16
PRKCD	Protein Kinase C Delta	Protein Coding	Q05655	55	GC03P053156	1.5919	https://www.genecards.org/cgi-bin/carddisp.pl?gene=PRKCD
HSPA1A	Heat Shock Protein Family A (Hsp70) Member 1A	Protein Coding	P0DMV8	50	GC06P118924	1.5919	https://www.genecards.org/cgi-bin/carddisp.pl?gene=HSPA1A
HNRNPM	Heterogeneous Nuclear Ribonucleoprotein M	Protein Coding	P52272	43	GC19P008444	1.5919	https://www.genecards.org/cgi-bin/carddisp.pl?gene=HNRNPM
ANXA5	Annexin A5	Protein Coding	P08758	50	GC04M121667	1.58914	https://www.genecards.org/cgi-bin/carddisp.pl?gene=ANXA5
PRKAA2	Protein Kinase AMP-Activated Catalytic Subunit Alpha 2	Protein Coding	P54646	53	GC01P056645	1.58757	https://www.genecards.org/cgi-bin/carddisp.pl?gene=PRKAA2
NAXE	NAD(P)HX Epimerase	Protein Coding	Q8NCW5	45	GC01P156591	1.5874	https://www.genecards.org/cgi-bin/carddisp.pl?gene=NAXE
FBXL4	F-Box And Leucine Rich Repeat Protein 4	Protein Coding	Q9UKA2	43	GC06M098868	1.5874	https://www.genecards.org/cgi-bin/carddisp.pl?gene=FBXL4
SCAMP3	Secretory Carrier Membrane Protein 3	Protein Coding	O14828	40	GC01M155255	1.5874	https://www.genecards.org/cgi-bin/carddisp.pl?gene=SCAMP3
SEC22B	SEC22 Homolog B, Vesicle Trafficking Protein	Protein Coding	O75396	39	GC01M120150	1.5874	https://www.genecards.org/cgi-bin/carddisp.pl?gene=SEC22B
ARMCX3	Armadillo Repeat Containing X-Linked 3	Protein Coding	Q9UH62	36	GC0XP101622	1.5874	https://www.genecards.org/cgi-bin/carddisp.pl?gene=ARMCX3
APP	Amyloid Beta Precursor Protein	Protein Coding	P05067	54	GC21M025880	1.58214	https://www.genecards.org/cgi-bin/carddisp.pl?gene=APP
PKM	Pyruvate Kinase M1/2	Protein Coding	P14618	53	GC15M072199	1.57905	https://www.genecards.org/cgi-bin/carddisp.pl?gene=PKM
HNRNPU	Heterogeneous Nuclear Ribonucleoprotein U	Protein Coding	Q00839	47	GC01M244844	1.57905	https://www.genecards.org/cgi-bin/carddisp.pl?gene=HNRNPU
TUBB4B	Tubulin Beta 4B Class IVb	Protein Coding	P68371	47	GC09P137241	1.57905	https://www.genecards.org/cgi-bin/carddisp.pl?gene=TUBB4B
TUBB6	Tubulin Beta 6 Class V	Protein Coding	Q9BUF5	46	GC18P012307	1.57905	https://www.genecards.org/cgi-bin/carddisp.pl?gene=TUBB6
HNRNPH1	Heterogeneous Nuclear Ribonucleoprotein H1	Protein Coding	P31943	45	GC05M179614	1.57905	https://www.genecards.org/cgi-bin/carddisp.pl?gene=HNRNPH1
GPD2	Glycerol-3-Phosphate Dehydrogenase 2	Protein Coding	P43304	50	GC02P156401	1.57067	https://www.genecards.org/cgi-bin/carddisp.pl?gene=GPD2
HSPA1L	Heat Shock Protein Family A (Hsp70) Member 1 Like	Protein Coding	P34931	48	GC06M031809	1.57067	https://www.genecards.org/cgi-bin/carddisp.pl?gene=HSPA1L
CCZ1B	CCZ1 Homolog B, Vacuolar Protein Trafficking And Biogenesis Associated	Protein Coding	P86790	32	GC07M006794	1.57067	https://www.genecards.org/cgi-bin/carddisp.pl?gene=CCZ1B
GAPDH	Glyceraldehyde-3-Phosphate Dehydrogenase	Protein Coding	P04406	54	GC12P033726	1.56586	https://www.genecards.org/cgi-bin/carddisp.pl?gene=GAPDH
HSP90B1	Heat Shock Protein 90 Beta Family Member 1	Protein Coding	P14625	51	GC12P103930	1.56586	https://www.genecards.org/cgi-bin/carddisp.pl?gene=HSP90B1
MYH9	Myosin Heavy Chain 9	Protein Coding	P35579	51	GC22M036281	1.56586	https://www.genecards.org/cgi-bin/carddisp.pl?gene=MYH9
FUS	FUS RNA Binding Protein	Protein Coding	P35637	48	GC16P031180	1.56586	https://www.genecards.org/cgi-bin/carddisp.pl?gene=FUS
CCT3	Chaperonin Containing TCP1 Subunit 3	Protein Coding	P49368	45	GC01M156308	1.56586	https://www.genecards.org/cgi-bin/carddisp.pl?gene=CCT3
RPL7	Ribosomal Protein L7	Protein Coding	P18124	45	GC08M073290	1.56586	https://www.genecards.org/cgi-bin/carddisp.pl?gene=RPL7
NPLOC4	NPL4 Homolog, Ubiquitin Recognition Factor	Protein Coding	Q8TAT6	44	GC17M081556	1.56586	https://www.genecards.org/cgi-bin/carddisp.pl?gene=NPLOC4
ARIH1	Ariadne RBR E3 Ubiquitin Protein Ligase 1	Protein Coding	Q9Y4X5	41	GC15P072474	1.56586	https://www.genecards.org/cgi-bin/carddisp.pl?gene=ARIH1
BLOC1S1	Biogenesis Of Lysosomal Organelles Complex 1 Subunit 1	Protein Coding	P78537	40	GC12P059046	1.56493	https://www.genecards.org/cgi-bin/carddisp.pl?gene=BLOC1S1
HILPDA	Hypoxia Inducible Lipid Droplet Associated	Protein Coding	Q9Y5L2	38	GC07P134455	1.56493	https://www.genecards.org/cgi-bin/carddisp.pl?gene=HILPDA
HSPB1	Heat Shock Protein Family B (Small) Member 1	Protein Coding	P04792	55	GC07P076302	1.55317	https://www.genecards.org/cgi-bin/carddisp.pl?gene=HSPB1
MAP2K3	Mitogen-Activated Protein Kinase Kinase 3	Protein Coding	P46734	52	GC17P092990	1.55317	https://www.genecards.org/cgi-bin/carddisp.pl?gene=MAP2K3
EMC1	ER Membrane Protein Complex Subunit 1	Protein Coding	Q8N766	41	GC01M019215	1.55317	https://www.genecards.org/cgi-bin/carddisp.pl?gene=EMC1
TIMM23	Translocase Of Inner Mitochondrial Membrane 23	Protein Coding	O14925	39	GC10P045972	1.55284	https://www.genecards.org/cgi-bin/carddisp.pl?gene=TIMM23
ACTB	Actin Beta	Protein Coding	P60709	53	GC07M005527	1.5523	https://www.genecards.org/cgi-bin/carddisp.pl?gene=ACTB
YWHAE	Tyrosine 3-Monooxygenase/Tryptophan 5-Monooxygenase Activation Protein Epsilon	Protein Coding	P62258	53	GC17M014951	1.5523	https://www.genecards.org/cgi-bin/carddisp.pl?gene=YWHAE
RPL11	Ribosomal Protein L11	Protein Coding	P62913	52	GC01P023691	1.5523	https://www.genecards.org/cgi-bin/carddisp.pl?gene=RPL11
CFL1	Cofilin 1	Protein Coding	P23528	50	GC11M065823	1.5523	https://www.genecards.org/cgi-bin/carddisp.pl?gene=CFL1
MCM7	Minichromosome Maintenance Complex Component 7	Protein Coding	P33993	50	GC07M100092	1.5523	https://www.genecards.org/cgi-bin/carddisp.pl?gene=MCM7
SPTBN1	Spectrin Beta, Non-Erythrocytic 1	Protein Coding	Q01082	50	GC02P054456	1.5523	https://www.genecards.org/cgi-bin/carddisp.pl?gene=SPTBN1
TRIM25	Tripartite Motif Containing 25	Protein Coding	Q14258	48	GC17M056836	1.5523	https://www.genecards.org/cgi-bin/carddisp.pl?gene=TRIM25
EPRS1	Glutamyl-Prolyl-TRNA Synthetase 1	Protein Coding	P07814	47	GC01M219969	1.5523	https://www.genecards.org/cgi-bin/carddisp.pl?gene=EPRS1
PLEC	Plectin	Protein Coding	Q15149	47	GC08M146323	1.5523	https://www.genecards.org/cgi-bin/carddisp.pl?gene=PLEC
RPL21	Ribosomal Protein L21	Protein Coding	P46778	47	GC13P027251	1.5523	https://www.genecards.org/cgi-bin/carddisp.pl?gene=RPL21
HNRNPD	Heterogeneous Nuclear Ribonucleoprotein D	Protein Coding	Q14103	46	GC04M082352	1.5523	https://www.genecards.org/cgi-bin/carddisp.pl?gene=HNRNPD
RPL8	Ribosomal Protein L8	Protein Coding	P62917	46	GC08M146378	1.5523	https://www.genecards.org/cgi-bin/carddisp.pl?gene=RPL8
RPS15A	Ribosomal Protein S15a	Protein Coding	P62244	46	GC16M018781	1.5523	https://www.genecards.org/cgi-bin/carddisp.pl?gene=RPS15A
CCT4	Chaperonin Containing TCP1 Subunit 4	Protein Coding	P50991	45	GC02M061868	1.5523	https://www.genecards.org/cgi-bin/carddisp.pl?gene=CCT4
RPLP0	Ribosomal Protein Lateral Stalk Subunit P0	Protein Coding	P05388	45	GC12M120196	1.5523	https://www.genecards.org/cgi-bin/carddisp.pl?gene=RPLP0
RPS2	Ribosomal Protein S2	Protein Coding	P15880	44	GC16M014071	1.5523	https://www.genecards.org/cgi-bin/carddisp.pl?gene=RPS2
RPS3A	Ribosomal Protein S3A	Protein Coding	P61247	44	GC04P151099	1.5523	https://www.genecards.org/cgi-bin/carddisp.pl?gene=RPS3A
TUBA1C	Tubulin Alpha 1c	Protein Coding	Q9BQE3	44	GC12P049188	1.5523	https://www.genecards.org/cgi-bin/carddisp.pl?gene=TUBA1C
PDIA6	Protein Disulfide Isomerase Family A Member 6	Protein Coding	Q15084	42	GC02M010784	1.5523	https://www.genecards.org/cgi-bin/carddisp.pl?gene=PDIA6
RPS18	Ribosomal Protein S18	Protein Coding	P62269	41	GC06P118973	1.5523	https://www.genecards.org/cgi-bin/carddisp.pl?gene=RPS18
ROCK2	Rho Associated Coiled-Coil Containing Protein Kinase 2	Protein Coding	O75116	50	GC02M011409	1.53856	https://www.genecards.org/cgi-bin/carddisp.pl?gene=ROCK2
PRKDC	Protein Kinase, DNA-Activated, Catalytic Subunit	Protein Coding	P78527	54	GC08M047773	1.53834	https://www.genecards.org/cgi-bin/carddisp.pl?gene=PRKDC
EIF2AK2	Eukaryotic Translation Initiation Factor 2 Alpha Kinase 2	Protein Coding	P19525	53	GC02M037099	1.53834	https://www.genecards.org/cgi-bin/carddisp.pl?gene=EIF2AK2
EEF2	Eukaryotic Translation Elongation Factor 2	Protein Coding	P13639	52	GC19M003976	1.53834	https://www.genecards.org/cgi-bin/carddisp.pl?gene=EEF2
IMPDH2	Inosine Monophosphate Dehydrogenase 2	Protein Coding	P12268	52	GC03M053108	1.53834	https://www.genecards.org/cgi-bin/carddisp.pl?gene=IMPDH2
UBA1	Ubiquitin Like Modifier Activating Enzyme 1	Protein Coding	P22314	52	GC0XP047190	1.53834	https://www.genecards.org/cgi-bin/carddisp.pl?gene=UBA1
TARDBP	TAR DNA Binding Protein	Protein Coding	Q13148	51	GC01P011013	1.53834	https://www.genecards.org/cgi-bin/carddisp.pl?gene=TARDBP
TUBB4A	Tubulin Beta 4A Class IVa	Protein Coding	P04350	51	GC19M016791	1.53834	https://www.genecards.org/cgi-bin/carddisp.pl?gene=TUBB4A
EIF4A1	Eukaryotic Translation Initiation Factor 4A1	Protein Coding	P60842	50	GC17P007572	1.53834	https://www.genecards.org/cgi-bin/carddisp.pl?gene=EIF4A1
GANAB	Glucosidase II Alpha Subunit	Protein Coding	Q14697	50	GC11M116730	1.53834	https://www.genecards.org/cgi-bin/carddisp.pl?gene=GANAB
TRAF6	TNF Receptor Associated Factor 6	Protein Coding	Q9Y4K3	50	GC11M036467	1.53834	https://www.genecards.org/cgi-bin/carddisp.pl?gene=TRAF6
RUVBL1	RuvB Like AAA ATPase 1	Protein Coding	Q9Y265	48	GC03M128064	1.53834	https://www.genecards.org/cgi-bin/carddisp.pl?gene=RUVBL1
EIF4A3	Eukaryotic Translation Initiation Factor 4A3	Protein Coding	P38919	47	GC17M080135	1.53834	https://www.genecards.org/cgi-bin/carddisp.pl?gene=EIF4A3
PFAS	Phosphoribosylformylglycinamidine Synthase	Protein Coding	O15067	47	GC17P008247	1.53834	https://www.genecards.org/cgi-bin/carddisp.pl?gene=PFAS
RAN	RAN, Member RAS Oncogene Family	Protein Coding	P62826	47	GC12P130893	1.53834	https://www.genecards.org/cgi-bin/carddisp.pl?gene=RAN
CCT7	Chaperonin Containing TCP1 Subunit 7	Protein Coding	Q99832	45	GC02P073233	1.53834	https://www.genecards.org/cgi-bin/carddisp.pl?gene=CCT7
CSE1L	Chromosome Segregation 1 Like	Protein Coding	P55060	45	GC20P049046	1.53834	https://www.genecards.org/cgi-bin/carddisp.pl?gene=CSE1L
DAP3	Death Associated Protein 3	Protein Coding	P51398	45	GC01P158876	1.53834	https://www.genecards.org/cgi-bin/carddisp.pl?gene=DAP3
RPL4	Ribosomal Protein L4	Protein Coding	P36578	45	GC15M066498	1.53834	https://www.genecards.org/cgi-bin/carddisp.pl?gene=RPL4
RPL9	Ribosomal Protein L9	Protein Coding	P32969	45	GC04M039452	1.53834	https://www.genecards.org/cgi-bin/carddisp.pl?gene=RPL9
RPS9	Ribosomal Protein S9	Protein Coding	P46781	45	GC19P101742	1.53834	https://www.genecards.org/cgi-bin/carddisp.pl?gene=RPS9
EEF1G	Eukaryotic Translation Elongation Factor 1 Gamma	Protein Coding	P26641	44	GC11M116720	1.53834	https://www.genecards.org/cgi-bin/carddisp.pl?gene=EEF1G
MTCH2	Mitochondrial Carrier 2	Protein Coding	Q9Y6C9	44	GC11M047604	1.53834	https://www.genecards.org/cgi-bin/carddisp.pl?gene=MTCH2
RAB1B	RAB1B, Member RAS Oncogene Family	Protein Coding	Q9H0U4	44	GC11P082005	1.53834	https://www.genecards.org/cgi-bin/carddisp.pl?gene=RAB1B
SF3A1	Splicing Factor 3a Subunit 1	Protein Coding	Q15459	42	GC22M030331	1.53834	https://www.genecards.org/cgi-bin/carddisp.pl?gene=SF3A1
ESYT1	Extended Synaptotagmin 1	Protein Coding	Q9BSJ8	42	GC12P059077	1.53476	https://www.genecards.org/cgi-bin/carddisp.pl?gene=ESYT1
RMDN3	Regulator Of Microtubule Dynamics 3	Protein Coding	Q96TC7	39	GC15M040735	1.53476	https://www.genecards.org/cgi-bin/carddisp.pl?gene=RMDN3
NFKB1	Nuclear Factor Kappa B Subunit 1	Protein Coding	P19838	56	GC04P102501	1.52537	https://www.genecards.org/cgi-bin/carddisp.pl?gene=NFKB1
PHGDH	Phosphoglycerate Dehydrogenase	Protein Coding	O43175	54	GC01P119660	1.52393	https://www.genecards.org/cgi-bin/carddisp.pl?gene=PHGDH
JUP	Junction Plakoglobin	Protein Coding	P14923	52	GC17M041754	1.52393	https://www.genecards.org/cgi-bin/carddisp.pl?gene=JUP
TUBG1	Tubulin Gamma 1	Protein Coding	P23258	52	GC17P042609	1.52393	https://www.genecards.org/cgi-bin/carddisp.pl?gene=TUBG1
ENO1	Enolase 1	Protein Coding	P06733	51	GC01M008861	1.52393	https://www.genecards.org/cgi-bin/carddisp.pl?gene=ENO1
XPO1	Exportin 1	Protein Coding	O14980	51	GC02M061445	1.52393	https://www.genecards.org/cgi-bin/carddisp.pl?gene=XPO1
SHMT2	Serine Hydroxymethyltransferase 2	Protein Coding	P34897	50	GC12P057229	1.52393	https://www.genecards.org/cgi-bin/carddisp.pl?gene=SHMT2
BCKDK	Branched Chain Keto Acid Dehydrogenase Kinase	Protein Coding	O14874	48	GC16P060868	1.52393	https://www.genecards.org/cgi-bin/carddisp.pl?gene=BCKDK
EIF4A2	Eukaryotic Translation Initiation Factor 4A2	Protein Coding	Q14240	48	GC03P186783	1.52393	https://www.genecards.org/cgi-bin/carddisp.pl?gene=EIF4A2
NUP155	Nucleoporin 155	Protein Coding	O75694	48	GC05M037288	1.52393	https://www.genecards.org/cgi-bin/carddisp.pl?gene=NUP155
RPL15	Ribosomal Protein L15	Protein Coding	P61313	48	GC03P023916	1.52393	https://www.genecards.org/cgi-bin/carddisp.pl?gene=RPL15
SEC23A	SEC23 Homolog A, COPII Coat Complex Component	Protein Coding	Q15436	47	GC14M039031	1.52393	https://www.genecards.org/cgi-bin/carddisp.pl?gene=SEC23A
HS2ST1	Heparan Sulfate 2-O-Sulfotransferase 1	Protein Coding	Q7LGA3	46	GC01P086914	1.52393	https://www.genecards.org/cgi-bin/carddisp.pl?gene=HS2ST1
SMARCAD1	SWI/SNF-Related, Matrix-Associated Actin-Dependent Regulator Of Chromatin, Subfamily A, Containing DEAD/H Box 1	Protein Coding	Q9H4L7	46	GC04P094207	1.52393	https://www.genecards.org/cgi-bin/carddisp.pl?gene=SMARCAD1
DDX39B	DExD-Box Helicase 39B	Protein Coding	Q13838	45	GC06M031530	1.52393	https://www.genecards.org/cgi-bin/carddisp.pl?gene=DDX39B
C9orf72	C9orf72-SMCR8 Complex Subunit	Protein Coding	Q96LT7	44	GC09M029102	1.52393	https://www.genecards.org/cgi-bin/carddisp.pl?gene=C9orf72
ABCB10	ATP Binding Cassette Subfamily B Member 10	Protein Coding	Q9NRK6	43	GC01M229516	1.52393	https://www.genecards.org/cgi-bin/carddisp.pl?gene=ABCB10
CORO1C	Coronin 1C	Protein Coding	Q9ULV4	43	GC12M108645	1.52393	https://www.genecards.org/cgi-bin/carddisp.pl?gene=CORO1C
RPL28	Ribosomal Protein L28	Protein Coding	P46779	43	GC19P096633	1.52393	https://www.genecards.org/cgi-bin/carddisp.pl?gene=RPL28
ACTBL2	Actin Beta Like 2	Protein Coding	Q562R1	39	GC05M057480	1.52393	https://www.genecards.org/cgi-bin/carddisp.pl?gene=ACTBL2
MAPK8	Mitogen-Activated Protein Kinase 8	Protein Coding	P45983	53	GC10P048306	1.52275	https://www.genecards.org/cgi-bin/carddisp.pl?gene=MAPK8
CAT	Catalase	Protein Coding	P04040	55	GC11P034460	1.51181	https://www.genecards.org/cgi-bin/carddisp.pl?gene=CAT
UCHL1	Ubiquitin C-Terminal Hydrolase L1	Protein Coding	P09936	56	GC04P041256	1.50903	https://www.genecards.org/cgi-bin/carddisp.pl?gene=UCHL1
MAP3K7	Mitogen-Activated Protein Kinase Kinase Kinase 7	Protein Coding	O43318	54	GC06M090513	1.50903	https://www.genecards.org/cgi-bin/carddisp.pl?gene=MAP3K7
PCNA	Proliferating Cell Nuclear Antigen	Protein Coding	P12004	54	GC20M005114	1.50903	https://www.genecards.org/cgi-bin/carddisp.pl?gene=PCNA
AHCY	Adenosylhomocysteinase	Protein Coding	P23526	53	GC20M035569	1.50903	https://www.genecards.org/cgi-bin/carddisp.pl?gene=AHCY
GLUD1	Glutamate Dehydrogenase 1	Protein Coding	P00367	53	GC10M087050	1.50903	https://www.genecards.org/cgi-bin/carddisp.pl?gene=GLUD1
ALDOA	Aldolase, Fructose-Bisphosphate A	Protein Coding	P04075	52	GC16P030064	1.50903	https://www.genecards.org/cgi-bin/carddisp.pl?gene=ALDOA
ACLY	ATP Citrate Lyase	Protein Coding	P53396	51	GC17M041866	1.50903	https://www.genecards.org/cgi-bin/carddisp.pl?gene=ACLY
NAMPT	Nicotinamide Phosphoribosyltransferase	Protein Coding	P43490	51	GC07M106248	1.50903	https://www.genecards.org/cgi-bin/carddisp.pl?gene=NAMPT
OAT	Ornithine Aminotransferase	Protein Coding	P04181	51	GC10M124397	1.50903	https://www.genecards.org/cgi-bin/carddisp.pl?gene=OAT
PGM1	Phosphoglucomutase 1	Protein Coding	P36871	51	GC01P063593	1.50903	https://www.genecards.org/cgi-bin/carddisp.pl?gene=PGM1
PRKCI	Protein Kinase C Iota	Protein Coding	P41743	51	GC03P170222	1.50903	https://www.genecards.org/cgi-bin/carddisp.pl?gene=PRKCI
ALDH18A1	Aldehyde Dehydrogenase 18 Family Member A1	Protein Coding	P54886	50	GC10M095605	1.50903	https://www.genecards.org/cgi-bin/carddisp.pl?gene=ALDH18A1
FDPS	Farnesyl Diphosphate Synthase	Protein Coding	P14324	50	GC01P155308	1.50903	https://www.genecards.org/cgi-bin/carddisp.pl?gene=FDPS
FEN1	Flap Structure-Specific Endonuclease 1	Protein Coding	P39748	50	GC11P061793	1.50903	https://www.genecards.org/cgi-bin/carddisp.pl?gene=FEN1
UMPS	Uridine Monophosphate Synthetase	Protein Coding	P11172	50	GC03P124730	1.50903	https://www.genecards.org/cgi-bin/carddisp.pl?gene=UMPS
WARS1	Tryptophanyl-TRNA Synthetase 1	Protein Coding	P23381	50	GC14M117583	1.50903	https://www.genecards.org/cgi-bin/carddisp.pl?gene=WARS1
YWHAH	Tyrosine 3-Monooxygenase/Tryptophan 5-Monooxygenase Activation Protein Eta	Protein Coding	Q04917	50	GC22P031944	1.50903	https://www.genecards.org/cgi-bin/carddisp.pl?gene=YWHAH
ACSL4	Acyl-CoA Synthetase Long Chain Family Member 4	Protein Coding	O60488	49	GC0XM109624	1.50903	https://www.genecards.org/cgi-bin/carddisp.pl?gene=ACSL4
IDH3A	Isocitrate Dehydrogenase (NAD(+)) 3 Catalytic Subunit Alpha	Protein Coding	P50213	49	GC15P078131	1.50903	https://www.genecards.org/cgi-bin/carddisp.pl?gene=IDH3A
ATP5F1B	ATP Synthase F1 Subunit Beta	Protein Coding	P06576	48	GC12M058920	1.50903	https://www.genecards.org/cgi-bin/carddisp.pl?gene=ATP5F1B
COASY	Coenzyme A Synthase	Protein Coding	Q13057	48	GC17P042561	1.50903	https://www.genecards.org/cgi-bin/carddisp.pl?gene=COASY
GDI1	GDP Dissociation Inhibitor 1	Protein Coding	P31150	48	GC0XP154436	1.50903	https://www.genecards.org/cgi-bin/carddisp.pl?gene=GDI1
IDH3B	Isocitrate Dehydrogenase (NAD(+)) 3 Non-Catalytic Subunit Beta	Protein Coding	O43837	48	GC20M002658	1.50903	https://www.genecards.org/cgi-bin/carddisp.pl?gene=IDH3B
ILK	Integrin Linked Kinase	Protein Coding	Q13418	48	GC11P007159	1.50903	https://www.genecards.org/cgi-bin/carddisp.pl?gene=ILK
PYCR1	Pyrroline-5-Carboxylate Reductase 1	Protein Coding	P32322	48	GC17M081932	1.50903	https://www.genecards.org/cgi-bin/carddisp.pl?gene=PYCR1
UBE2D3	Ubiquitin Conjugating Enzyme E2 D3	Protein Coding	P61077	48	GC04M102794	1.50903	https://www.genecards.org/cgi-bin/carddisp.pl?gene=UBE2D3
UGDH	UDP-Glucose 6-Dehydrogenase	Protein Coding	O60701	48	GC04M039502	1.50903	https://www.genecards.org/cgi-bin/carddisp.pl?gene=UGDH
ACSF3	Acyl-CoA Synthetase Family Member 3	Protein Coding	Q4G176	47	GC16P089088	1.50903	https://www.genecards.org/cgi-bin/carddisp.pl?gene=ACSF3
ADSS2	Adenylosuccinate Synthase 2	Protein Coding	P30520	47	GC01M244410	1.50903	https://www.genecards.org/cgi-bin/carddisp.pl?gene=ADSS2
EIF3F	Eukaryotic Translation Initiation Factor 3 Subunit F	Protein Coding	O00303	47	GC11P007970	1.50903	https://www.genecards.org/cgi-bin/carddisp.pl?gene=EIF3F
ERLIN2	ER Lipid Raft Associated 2	Protein Coding	O94905	47	GC08P037736	1.50903	https://www.genecards.org/cgi-bin/carddisp.pl?gene=ERLIN2
SARS1	Seryl-TRNA Synthetase 1	Protein Coding	P49591	47	GC01P109297	1.50903	https://www.genecards.org/cgi-bin/carddisp.pl?gene=SARS1
SRP54	Signal Recognition Particle 54	Protein Coding	P61011	47	GC14P034981	1.50903	https://www.genecards.org/cgi-bin/carddisp.pl?gene=SRP54
TUBB2B	Tubulin Beta 2B Class IIb	Protein Coding	Q9BVA1	47	GC06M003611	1.50903	https://www.genecards.org/cgi-bin/carddisp.pl?gene=TUBB2B
DARS2	Aspartyl-TRNA Synthetase 2, Mitochondrial	Protein Coding	Q6PI48	46	GC01P173824	1.50903	https://www.genecards.org/cgi-bin/carddisp.pl?gene=DARS2
EPB41L3	Erythrocyte Membrane Protein Band 4.1 Like 3	Protein Coding	Q9Y2J2	46	GC18M005392	1.50903	https://www.genecards.org/cgi-bin/carddisp.pl?gene=EPB41L3
LAP3	Leucine Aminopeptidase 3	Protein Coding	P28838	46	GC04P023083	1.50903	https://www.genecards.org/cgi-bin/carddisp.pl?gene=LAP3
SERPINB6	Serpin Family B Member 6	Protein Coding	P35237	46	GC06M002948	1.50903	https://www.genecards.org/cgi-bin/carddisp.pl?gene=SERPINB6
GMPPA	GDP-Mannose Pyrophosphorylase A	Protein Coding	Q96IJ6	45	GC02P219498	1.50903	https://www.genecards.org/cgi-bin/carddisp.pl?gene=GMPPA
NCAPD2	Non-SMC Condensin I Complex Subunit D2	Protein Coding	Q15021	45	GC12P006493	1.50903	https://www.genecards.org/cgi-bin/carddisp.pl?gene=NCAPD2
CDK11A	Cyclin Dependent Kinase 11A	Protein Coding	Q9UQ88	44	GC01M001702	1.50903	https://www.genecards.org/cgi-bin/carddisp.pl?gene=CDK11A
GFPT2	Glutamine-Fructose-6-Phosphate Transaminase 2	Protein Coding	O94808	44	GC05M180300	1.50903	https://www.genecards.org/cgi-bin/carddisp.pl?gene=GFPT2
RFC3	Replication Factor C Subunit 3	Protein Coding	P40938	44	GC13P033818	1.50903	https://www.genecards.org/cgi-bin/carddisp.pl?gene=RFC3
SEC24A	SEC24 Homolog A, COPII Coat Complex Component	Protein Coding	O95486	44	GC05P134652	1.50903	https://www.genecards.org/cgi-bin/carddisp.pl?gene=SEC24A
CAND1	Cullin Associated And Neddylation Dissociated 1	Protein Coding	Q86VP6	43	GC12P067270	1.50903	https://www.genecards.org/cgi-bin/carddisp.pl?gene=CAND1
ILF2	Interleukin Enhancer Binding Factor 2	Protein Coding	Q12905	42	GC01M153661	1.50903	https://www.genecards.org/cgi-bin/carddisp.pl?gene=ILF2
MRI1	Methylthioribose-1-Phosphate Isomerase 1	Protein Coding	Q9BV20	42	GC19P013764	1.50903	https://www.genecards.org/cgi-bin/carddisp.pl?gene=MRI1
RPL18A	Ribosomal Protein L18a	Protein Coding	Q02543	42	GC19P095540	1.50903	https://www.genecards.org/cgi-bin/carddisp.pl?gene=RPL18A
ACTR1A	Actin Related Protein 1A	Protein Coding	P61163	41	GC10M102479	1.50903	https://www.genecards.org/cgi-bin/carddisp.pl?gene=ACTR1A
SF3A2	Splicing Factor 3a Subunit 2	Protein Coding	Q15428	41	GC19P002236	1.50903	https://www.genecards.org/cgi-bin/carddisp.pl?gene=SF3A2
MRPS30	Mitochondrial Ribosomal Protein S30	Protein Coding	Q9NP92	40	GC05P044808	1.50903	https://www.genecards.org/cgi-bin/carddisp.pl?gene=MRPS30
UTP18	UTP18 Small Subunit Processome Component	Protein Coding	Q9Y5J1	39	GC17P051260	1.50903	https://www.genecards.org/cgi-bin/carddisp.pl?gene=UTP18
MCL1	MCL1 Apoptosis Regulator, BCL2 Family Member	Protein Coding	Q07820	51	GC01M158584	1.49785	https://www.genecards.org/cgi-bin/carddisp.pl?gene=MCL1
BLMH	Bleomycin Hydrolase	Protein Coding	Q13867	47	GC17M030248	1.49785	https://www.genecards.org/cgi-bin/carddisp.pl?gene=BLMH
ARIH2	Ariadne RBR E3 Ubiquitin Protein Ligase 2	Protein Coding	O95376	43	GC03P048918	1.49457	https://www.genecards.org/cgi-bin/carddisp.pl?gene=ARIH2
PPP3CA	Protein Phosphatase 3 Catalytic Subunit Alpha	Protein Coding	Q08209	55	GC04M101024	1.49359	https://www.genecards.org/cgi-bin/carddisp.pl?gene=PPP3CA
GNAS	GNAS Complex Locus	Protein Coding	P84996	53	GC20P058839	1.49359	https://www.genecards.org/cgi-bin/carddisp.pl?gene=GNAS
PGK1	Phosphoglycerate Kinase 1	Protein Coding	P00558	53	GC0XP078104	1.49359	https://www.genecards.org/cgi-bin/carddisp.pl?gene=PGK1
PTPN1	Protein Tyrosine Phosphatase Non-Receptor Type 1	Protein Coding	P18031	53	GC20P050510	1.49359	https://www.genecards.org/cgi-bin/carddisp.pl?gene=PTPN1
STIM1	Stromal Interaction Molecule 1	Protein Coding	Q13586	53	GC11P005883	1.49359	https://www.genecards.org/cgi-bin/carddisp.pl?gene=STIM1
GPHN	Gephyrin	Protein Coding	Q9NQX3	52	GC14P066507	1.49359	https://www.genecards.org/cgi-bin/carddisp.pl?gene=GPHN
GSK3A	Glycogen Synthase Kinase 3 Alpha	Protein Coding	P49840	52	GC19M085600	1.49359	https://www.genecards.org/cgi-bin/carddisp.pl?gene=GSK3A
PDHA1	Pyruvate Dehydrogenase E1 Subunit Alpha 1	Protein Coding	P08559	51	GC0XP019343	1.49359	https://www.genecards.org/cgi-bin/carddisp.pl?gene=PDHA1
ALDH3A2	Aldehyde Dehydrogenase 3 Family Member A2	Protein Coding	P51648	50	GC17P019648	1.49359	https://www.genecards.org/cgi-bin/carddisp.pl?gene=ALDH3A2
GOT2	Glutamic-Oxaloacetic Transaminase 2	Protein Coding	P00505	50	GC16M058707	1.49359	https://www.genecards.org/cgi-bin/carddisp.pl?gene=GOT2
LBR	Lamin B Receptor	Protein Coding	Q14739	50	GC01M225401	1.49359	https://www.genecards.org/cgi-bin/carddisp.pl?gene=LBR
SGPL1	Sphingosine-1-Phosphate Lyase 1	Protein Coding	O95470	50	GC10P070815	1.49359	https://www.genecards.org/cgi-bin/carddisp.pl?gene=SGPL1
TMPO	Thymopoietin	Protein Coding	P42166	50	GC12P098515	1.49359	https://www.genecards.org/cgi-bin/carddisp.pl?gene=TMPO
ATP6AP1	ATPase H+ Transporting Accessory Protein 1	Protein Coding	Q15904	48	GC0XP154428	1.49359	https://www.genecards.org/cgi-bin/carddisp.pl?gene=ATP6AP1
CKB	Creatine Kinase B	Protein Coding	P12277	48	GC14M103519	1.49359	https://www.genecards.org/cgi-bin/carddisp.pl?gene=CKB
CTNND1	Catenin Delta 1	Protein Coding	O60716	48	GC11P058457	1.49359	https://www.genecards.org/cgi-bin/carddisp.pl?gene=CTNND1
FBXW11	F-Box And WD Repeat Domain Containing 11	Protein Coding	Q9UKB1	48	GC05M171861	1.49359	https://www.genecards.org/cgi-bin/carddisp.pl?gene=FBXW11
CNP	2',3'-Cyclic Nucleotide 3' Phosphodiesterase	Protein Coding	P09543	47	GC17P041966	1.49359	https://www.genecards.org/cgi-bin/carddisp.pl?gene=CNP
CORO1A	Coronin 1A	Protein Coding	P31146	47	GC16P060786	1.49359	https://www.genecards.org/cgi-bin/carddisp.pl?gene=CORO1A
FIG4	FIG4 Phosphoinositide 5-Phosphatase	Protein Coding	Q92562	47	GC06P119928	1.49359	https://www.genecards.org/cgi-bin/carddisp.pl?gene=FIG4
GBF1	Golgi Brefeldin A Resistant Guanine Nucleotide Exchange Factor 1	Protein Coding	Q92538	47	GC10P104899	1.49359	https://www.genecards.org/cgi-bin/carddisp.pl?gene=GBF1
SLC33A1	Solute Carrier Family 33 Member 1	Protein Coding	O00400	47	GC03M155821	1.49359	https://www.genecards.org/cgi-bin/carddisp.pl?gene=SLC33A1
NPEPPS	Aminopeptidase Puromycin Sensitive	Protein Coding	P55786	46	GC17P047522	1.49359	https://www.genecards.org/cgi-bin/carddisp.pl?gene=NPEPPS
PIGK	Phosphatidylinositol Glycan Anchor Biosynthesis Class K	Protein Coding	Q92643	46	GC01M077088	1.49359	https://www.genecards.org/cgi-bin/carddisp.pl?gene=PIGK
AAAS	Aladin WD Repeat Nucleoporin	Protein Coding	Q9NRG9	45	GC12M053307	1.49359	https://www.genecards.org/cgi-bin/carddisp.pl?gene=AAAS
PIGT	Phosphatidylinositol Glycan Anchor Biosynthesis Class T	Protein Coding	Q969N2	45	GC20P045416	1.49359	https://www.genecards.org/cgi-bin/carddisp.pl?gene=PIGT
RRAGC	Ras Related GTP Binding C	Protein Coding	Q9HB90	45	GC01M038954	1.49359	https://www.genecards.org/cgi-bin/carddisp.pl?gene=RRAGC
UVRAG	UV Radiation Resistance Associated	Protein Coding	Q9P2Y5	45	GC11P075815	1.49359	https://www.genecards.org/cgi-bin/carddisp.pl?gene=UVRAG
ACBD3	Acyl-CoA Binding Domain Containing 3	Protein Coding	Q9H3P7	44	GC01M226144	1.49359	https://www.genecards.org/cgi-bin/carddisp.pl?gene=ACBD3
SNX1	Sorting Nexin 1	Protein Coding	Q13596	44	GC15P064094	1.49359	https://www.genecards.org/cgi-bin/carddisp.pl?gene=SNX1
VPS45	Vacuolar Protein Sorting 45 Homolog	Protein Coding	Q9NRW7	44	GC01P158510	1.49359	https://www.genecards.org/cgi-bin/carddisp.pl?gene=VPS45
KDELR1	KDEL Endoplasmic Reticulum Protein Retention Receptor 1	Protein Coding	P24390	43	GC19M048382	1.49359	https://www.genecards.org/cgi-bin/carddisp.pl?gene=KDELR1
OSBPL9	Oxysterol Binding Protein Like 9	Protein Coding	Q96SU4	43	GC01P051524	1.49359	https://www.genecards.org/cgi-bin/carddisp.pl?gene=OSBPL9
DCTN4	Dynactin Subunit 4	Protein Coding	Q9UJW0	42	GC05M150708	1.49359	https://www.genecards.org/cgi-bin/carddisp.pl?gene=DCTN4
FAF2	Fas Associated Factor Family Member 2	Protein Coding	Q96CS3	42	GC05P176447	1.49359	https://www.genecards.org/cgi-bin/carddisp.pl?gene=FAF2
PREB	Prolactin Regulatory Element Binding	Protein Coding	Q9HCU5	42	GC02M027130	1.49359	https://www.genecards.org/cgi-bin/carddisp.pl?gene=PREB
U2AF2	U2 Small Nuclear RNA Auxiliary Factor 2	Protein Coding	P26368	42	GC19P055654	1.49359	https://www.genecards.org/cgi-bin/carddisp.pl?gene=U2AF2
ZC3HAV1	Zinc Finger CCCH-Type Containing, Antiviral 1	Protein Coding	Q7Z2W4	42	GC07M139103	1.49359	https://www.genecards.org/cgi-bin/carddisp.pl?gene=ZC3HAV1
CDK5RAP3	CDK5 Regulatory Subunit Associated Protein 3	Protein Coding	Q96JB5	41	GC17P047967	1.49359	https://www.genecards.org/cgi-bin/carddisp.pl?gene=CDK5RAP3
ESYT2	Extended Synaptotagmin 2	Protein Coding	A0FGR8	41	GC07M158730	1.49359	https://www.genecards.org/cgi-bin/carddisp.pl?gene=ESYT2
OSBPL11	Oxysterol Binding Protein Like 11	Protein Coding	Q9BXB4	41	GC03M125529	1.49359	https://www.genecards.org/cgi-bin/carddisp.pl?gene=OSBPL11
SRPRA	SRP Receptor Subunit Alpha	Protein Coding	P08240	41	GC11M126255	1.49359	https://www.genecards.org/cgi-bin/carddisp.pl?gene=SRPRA
CCDC47	Coiled-Coil Domain Containing 47	Protein Coding	Q96A33	40	GC17M063745	1.49359	https://www.genecards.org/cgi-bin/carddisp.pl?gene=CCDC47
TBC1D22A	TBC1 Domain Family Member 22A	Protein Coding	Q8WUA7	40	GC22P046762	1.49359	https://www.genecards.org/cgi-bin/carddisp.pl?gene=TBC1D22A
WDR41	WD Repeat Domain 41	Protein Coding	Q9HAD4	38	GC05M077425	1.49359	https://www.genecards.org/cgi-bin/carddisp.pl?gene=WDR41
SEH1L	SEH1 Like Nucleoporin	Protein Coding	Q96EE3	37	GC18P012947	1.49359	https://www.genecards.org/cgi-bin/carddisp.pl?gene=SEH1L
SNX30	Sorting Nexin Family Member 30	Protein Coding	Q5VWJ9	36	GC09P112762	1.49359	https://www.genecards.org/cgi-bin/carddisp.pl?gene=SNX30
VWA8	Von Willebrand Factor A Domain Containing 8	Protein Coding	A3KMH1	37	GC13M041569	1.4892	https://www.genecards.org/cgi-bin/carddisp.pl?gene=VWA8
NR4A1	Nuclear Receptor Subfamily 4 Group A Member 1	Protein Coding	P22736	51	GC12P052022	1.48711	https://www.genecards.org/cgi-bin/carddisp.pl?gene=NR4A1
GDAP1	Ganglioside Induced Differentiation Associated Protein 1	Protein Coding	Q8TB36	47	GC08P074315	1.48412	https://www.genecards.org/cgi-bin/carddisp.pl?gene=GDAP1
TMEM43	Transmembrane Protein 43	Protein Coding	Q9BTV4	45	GC03P019366	1.48344	https://www.genecards.org/cgi-bin/carddisp.pl?gene=TMEM43
RRM1	Ribonucleotide Reductase Catalytic Subunit M1	Protein Coding	P23921	52	GC11P005908	1.47754	https://www.genecards.org/cgi-bin/carddisp.pl?gene=RRM1
ACTR2	Actin Related Protein 2	Protein Coding	P61160	47	GC02P065227	1.47754	https://www.genecards.org/cgi-bin/carddisp.pl?gene=ACTR2
ATP6V0D1	ATPase H+ Transporting V0 Subunit D1	Protein Coding	P61421	46	GC16M067438	1.47754	https://www.genecards.org/cgi-bin/carddisp.pl?gene=ATP6V0D1
TRIP13	Thyroid Hormone Receptor Interactor 13	Protein Coding	Q15645	45	GC05P000892	1.47754	https://www.genecards.org/cgi-bin/carddisp.pl?gene=TRIP13
ZFYVE16	Zinc Finger FYVE-Type Containing 16	Protein Coding	Q7Z3T8	44	GC05P080407	1.4717	https://www.genecards.org/cgi-bin/carddisp.pl?gene=ZFYVE16
BET1	Bet1 Golgi Vesicular Membrane Trafficking Protein	Protein Coding	O15155	41	GC07M093962	1.4717	https://www.genecards.org/cgi-bin/carddisp.pl?gene=BET1
HTT	Huntingtin	Protein Coding	P42858	48	GC04P003041	1.4687	https://www.genecards.org/cgi-bin/carddisp.pl?gene=HTT
NDUFA10	NADH:Ubiquinone Oxidoreductase Subunit A10	Protein Coding	O95299	46	GC02M239893	1.46854	https://www.genecards.org/cgi-bin/carddisp.pl?gene=NDUFA10
FAM20B	FAM20B Glycosaminoglycan Xylosylkinase	Protein Coding	O75063	42	GC01P179025	1.46081	https://www.genecards.org/cgi-bin/carddisp.pl?gene=FAM20B
TFEB	Transcription Factor EB	Protein Coding	P19484	46	GC06M087485	1.4531	https://www.genecards.org/cgi-bin/carddisp.pl?gene=TFEB
MAPK15	Mitogen-Activated Protein Kinase 15	Protein Coding	Q8TD08	42	GC08P143716	1.4531	https://www.genecards.org/cgi-bin/carddisp.pl?gene=MAPK15
TMEM11	Transmembrane Protein 11	Protein Coding	P17152	40	GC17M021197	1.4531	https://www.genecards.org/cgi-bin/carddisp.pl?gene=TMEM11
SLC25A13	Solute Carrier Family 25 Member 13	Protein Coding	Q9UJS0	50	GC07M096120	1.44155	https://www.genecards.org/cgi-bin/carddisp.pl?gene=SLC25A13
MST1	Macrophage Stimulating 1	Protein Coding	P26927	49	GC03M049683	1.43705	https://www.genecards.org/cgi-bin/carddisp.pl?gene=MST1
CHDH	Choline Dehydrogenase	Protein Coding	Q8NE62	44	GC03M053812	1.43705	https://www.genecards.org/cgi-bin/carddisp.pl?gene=CHDH
AGK	Acylglycerol Kinase	Protein Coding	Q53H12	44	GC07P141551	1.4287	https://www.genecards.org/cgi-bin/carddisp.pl?gene=AGK
TGFB1	Transforming Growth Factor Beta 1	Protein Coding	P01137	56	GC19M041301	1.42032	https://www.genecards.org/cgi-bin/carddisp.pl?gene=TGFB1
HDHD5	Haloacid Dehalogenase Like Hydrolase Domain Containing 5	Protein Coding	Q9BXW7	36	GC22M017283	1.42032	https://www.genecards.org/cgi-bin/carddisp.pl?gene=HDHD5
AIFM1	Apoptosis Inducing Factor Mitochondria Associated 1	Protein Coding	O95831	53	GC0XM130129	1.41551	https://www.genecards.org/cgi-bin/carddisp.pl?gene=AIFM1
ACO2	Aconitase 2	Protein Coding	Q99798	50	GC22P061031	1.41551	https://www.genecards.org/cgi-bin/carddisp.pl?gene=ACO2
TUG1	Taurine Up-Regulated 1	Protein Coding	A0A6I8PU40	26	GC22P030969	1.41252	https://www.genecards.org/cgi-bin/carddisp.pl?gene=TUG1
PIK3C3	Phosphatidylinositol 3-Kinase Catalytic Subunit Type 3	Protein Coding	Q8NEB9	52	GC18P041955	1.40625	https://www.genecards.org/cgi-bin/carddisp.pl?gene=PIK3C3
ATG2B	Autophagy Related 2B	Protein Coding	Q96BY7	40	GC14M117543	1.40625	https://www.genecards.org/cgi-bin/carddisp.pl?gene=ATG2B
MYLK	Myosin Light Chain Kinase	Protein Coding	Q15746	55	GC03M123610	1.40478	https://www.genecards.org/cgi-bin/carddisp.pl?gene=MYLK
MYH11	Myosin Heavy Chain 11	Protein Coding	P35749	50	GC16M017050	1.40478	https://www.genecards.org/cgi-bin/carddisp.pl?gene=MYH11
PRKD2	Protein Kinase D2	Protein Coding	Q9BZL6	50	GC19M046674	1.40478	https://www.genecards.org/cgi-bin/carddisp.pl?gene=PRKD2
SMURF1	SMAD Specific E3 Ubiquitin Protein Ligase 1	Protein Coding	Q9HCE7	48	GC07M099027	1.40478	https://www.genecards.org/cgi-bin/carddisp.pl?gene=SMURF1
AKR1E2	Aldo-Keto Reductase Family 1 Member E2	Protein Coding	Q96JD6	42	GC10P004786	1.40478	https://www.genecards.org/cgi-bin/carddisp.pl?gene=AKR1E2
LMCD1	LIM And Cysteine Rich Domains 1	Protein Coding	Q9NZU5	42	GC03P008721	1.40478	https://www.genecards.org/cgi-bin/carddisp.pl?gene=LMCD1
MAP1A	Microtubule Associated Protein 1A	Protein Coding	P78559	42	GC15P061369	1.40478	https://www.genecards.org/cgi-bin/carddisp.pl?gene=MAP1A
RIPK1	Receptor Interacting Serine/Threonine Kinase 1	Protein Coding	Q13546	53	GC06P003825	1.40281	https://www.genecards.org/cgi-bin/carddisp.pl?gene=RIPK1
TFE3	Transcription Factor Binding To IGHM Enhancer 3	Protein Coding	P19532	48	GC0XM049028	1.40281	https://www.genecards.org/cgi-bin/carddisp.pl?gene=TFE3
ATP6V1G1	ATPase H+ Transporting V1 Subunit G1	Protein Coding	O75348	42	GC09P122287	1.40281	https://www.genecards.org/cgi-bin/carddisp.pl?gene=ATP6V1G1
ANXA1	Annexin A1	Protein Coding	P04083	51	GC09P073151	1.40195	https://www.genecards.org/cgi-bin/carddisp.pl?gene=ANXA1
FH	Fumarate Hydratase	Protein Coding	P07954	50	GC01M241499	1.40195	https://www.genecards.org/cgi-bin/carddisp.pl?gene=FH
AARS1	Alanyl-TRNA Synthetase 1	Protein Coding	P49588	48	GC16M072514	1.40195	https://www.genecards.org/cgi-bin/carddisp.pl?gene=AARS1
YARS1	Tyrosyl-TRNA Synthetase 1	Protein Coding	P54577	47	GC01M032776	1.40195	https://www.genecards.org/cgi-bin/carddisp.pl?gene=YARS1
APEH	Acylaminoacyl-Peptide Hydrolase	Protein Coding	P13798	45	GC03P049673	1.40195	https://www.genecards.org/cgi-bin/carddisp.pl?gene=APEH
SEC61A1	SEC61 Translocon Subunit Alpha 1	Protein Coding	P61619	45	GC03P128051	1.40195	https://www.genecards.org/cgi-bin/carddisp.pl?gene=SEC61A1
CPVL	Carboxypeptidase Vitellogenic Like	Protein Coding	Q9H3G5	44	GC07M028995	1.40195	https://www.genecards.org/cgi-bin/carddisp.pl?gene=CPVL
ACAD11	Acyl-CoA Dehydrogenase Family Member 11	Protein Coding	Q709F0	40	GC03M132559	1.40195	https://www.genecards.org/cgi-bin/carddisp.pl?gene=ACAD11
PARK7	Parkinsonism Associated Deglycase	Protein Coding	Q99497	51	GC01P009047	1.38799	https://www.genecards.org/cgi-bin/carddisp.pl?gene=PARK7
TXN	Thioredoxin	Protein Coding	P10599	49	GC09M110243	1.38799	https://www.genecards.org/cgi-bin/carddisp.pl?gene=TXN
PSMA7	Proteasome 20S Subunit Alpha 7	Protein Coding	O14818	48	GC20M062136	1.38799	https://www.genecards.org/cgi-bin/carddisp.pl?gene=PSMA7
PSMB5	Proteasome 20S Subunit Beta 5	Protein Coding	P28074	47	GC14M023016	1.38799	https://www.genecards.org/cgi-bin/carddisp.pl?gene=PSMB5
RHOA	Ras Homolog Family Member A	Protein Coding	P61586	53	GC03M049359	1.3844	https://www.genecards.org/cgi-bin/carddisp.pl?gene=RHOA
NME4	NME/NM23 Nucleoside Diphosphate Kinase 4	Protein Coding	O00746	46	GC16P000396	1.3844	https://www.genecards.org/cgi-bin/carddisp.pl?gene=NME4
STARD7	StAR Related Lipid Transfer Domain Containing 7	Protein Coding	Q9NQZ5	42	GC02M096184	1.3844	https://www.genecards.org/cgi-bin/carddisp.pl?gene=STARD7
USP36	Ubiquitin Specific Peptidase 36	Protein Coding	Q9P275	41	GC17M078787	1.3844	https://www.genecards.org/cgi-bin/carddisp.pl?gene=USP36
TCHP	Trichoplein Keratin Filament Binding	Protein Coding	Q9BT92	39	GC12P109885	1.38204	https://www.genecards.org/cgi-bin/carddisp.pl?gene=TCHP
HNRNPA2B1	Heterogeneous Nuclear Ribonucleoprotein A2/B1	Protein Coding	P22626	50	GC07M026174	1.37358	https://www.genecards.org/cgi-bin/carddisp.pl?gene=HNRNPA2B1
PMPCB	Peptidase, Mitochondrial Processing Subunit Beta	Protein Coding	O75439	47	GC07P103297	1.37358	https://www.genecards.org/cgi-bin/carddisp.pl?gene=PMPCB
RHOT2	Ras Homolog Family Member T2	Protein Coding	Q8IXI1	44	GC16P059748	1.37358	https://www.genecards.org/cgi-bin/carddisp.pl?gene=RHOT2
CAV1	Caveolin 1	Protein Coding	Q03135	52	GC07P116524	1.36494	https://www.genecards.org/cgi-bin/carddisp.pl?gene=CAV1
ALDH7A1	Aldehyde Dehydrogenase 7 Family Member A1	Protein Coding	P49419	51	GC05M126541	1.36494	https://www.genecards.org/cgi-bin/carddisp.pl?gene=ALDH7A1
RAD23B	RAD23 Homolog B, Nucleotide Excision Repair Protein	Protein Coding	P54727	48	GC09P107283	1.36494	https://www.genecards.org/cgi-bin/carddisp.pl?gene=RAD23B
SHC1	SHC Adaptor Protein 1	Protein Coding	P29353	47	GC01M154962	1.36494	https://www.genecards.org/cgi-bin/carddisp.pl?gene=SHC1
ZBTB17	Zinc Finger And BTB Domain Containing 17	Protein Coding	Q13105	45	GC01M015943	1.36494	https://www.genecards.org/cgi-bin/carddisp.pl?gene=ZBTB17
CKAP4	Cytoskeleton Associated Protein 4	Protein Coding	Q07065	40	GC12M106237	1.36494	https://www.genecards.org/cgi-bin/carddisp.pl?gene=CKAP4
STX17	Syntaxin 17	Protein Coding	P56962	39	GC09P099906	1.36494	https://www.genecards.org/cgi-bin/carddisp.pl?gene=STX17
RMC1	Regulator Of MON1-CCZ1	Protein Coding	Q96DM3	37	GC18P023504	1.36494	https://www.genecards.org/cgi-bin/carddisp.pl?gene=RMC1
C1QBP	Complement C1q Binding Protein	Protein Coding	Q07021	48	GC17M005432	1.35868	https://www.genecards.org/cgi-bin/carddisp.pl?gene=C1QBP
PLOD2	Procollagen-Lysine,2-Oxoglutarate 5-Dioxygenase 2	Protein Coding	O00469	49	GC03M146035	1.34618	https://www.genecards.org/cgi-bin/carddisp.pl?gene=PLOD2
NADSYN1	NAD Synthetase 1	Protein Coding	Q6IA69	46	GC11P082261	1.34618	https://www.genecards.org/cgi-bin/carddisp.pl?gene=NADSYN1
RFWD3	Ring Finger And WD Repeat Domain 3	Protein Coding	Q6PCD5	44	GC16M074621	1.34618	https://www.genecards.org/cgi-bin/carddisp.pl?gene=RFWD3
ACTRT1	Actin Related Protein T1	Protein Coding	Q8TDG2	36	GC0XM128050	1.34618	https://www.genecards.org/cgi-bin/carddisp.pl?gene=ACTRT1
KIAA0232	KIAA0232	Protein Coding	Q92628	35	GC04P006950	1.34618	https://www.genecards.org/cgi-bin/carddisp.pl?gene=KIAA0232
UBE2G2	Ubiquitin Conjugating Enzyme E2 G2	Protein Coding	P60604	44	GC21M044768	1.34422	https://www.genecards.org/cgi-bin/carddisp.pl?gene=UBE2G2
USP33	Ubiquitin Specific Peptidase 33	Protein Coding	Q8TEY7	42	GC01M077695	1.34422	https://www.genecards.org/cgi-bin/carddisp.pl?gene=USP33
RNF121	Ring Finger Protein 121	Protein Coding	Q9H920	36	GC11P082299	1.34422	https://www.genecards.org/cgi-bin/carddisp.pl?gene=RNF121
ANXA2	Annexin A2	Protein Coding	P07355	51	GC15M060347	1.34324	https://www.genecards.org/cgi-bin/carddisp.pl?gene=ANXA2
BIRC2	Baculoviral IAP Repeat Containing 2	Protein Coding	Q13490	51	GC11P102347	1.34324	https://www.genecards.org/cgi-bin/carddisp.pl?gene=BIRC2
IRF3	Interferon Regulatory Factor 3	Protein Coding	Q14653	48	GC19M049659	1.34324	https://www.genecards.org/cgi-bin/carddisp.pl?gene=IRF3
TRAF2	TNF Receptor Associated Factor 2	Protein Coding	Q12933	48	GC09P136881	1.34324	https://www.genecards.org/cgi-bin/carddisp.pl?gene=TRAF2
CLPB	ClpB Family Mitochondrial Disaggregase	Protein Coding	Q9H078	47	GC11M117138	1.34324	https://www.genecards.org/cgi-bin/carddisp.pl?gene=CLPB
PMPCA	Peptidase, Mitochondrial Processing Subunit Alpha	Protein Coding	Q10713	46	GC09P136410	1.34324	https://www.genecards.org/cgi-bin/carddisp.pl?gene=PMPCA
SPTBN2	Spectrin Beta, Non-Erythrocytic 2	Protein Coding	O15020	46	GC11M116966	1.34324	https://www.genecards.org/cgi-bin/carddisp.pl?gene=SPTBN2
VPS29	VPS29 Retromer Complex Component	Protein Coding	Q9UBQ0	43	GC12M110491	1.34324	https://www.genecards.org/cgi-bin/carddisp.pl?gene=VPS29
LMO7	LIM Domain 7	Protein Coding	Q8WWI1	42	GC13P075620	1.34324	https://www.genecards.org/cgi-bin/carddisp.pl?gene=LMO7
DCD	Dermcidin	Protein Coding	P81605	41	GC12M054644	1.34324	https://www.genecards.org/cgi-bin/carddisp.pl?gene=DCD
CDKN2A	Cyclin Dependent Kinase Inhibitor 2A	Protein Coding	Q8N726	54	GC09M021967	1.32719	https://www.genecards.org/cgi-bin/carddisp.pl?gene=CDKN2A
CREB1	CAMP Responsive Element Binding Protein 1	Protein Coding	P16220	53	GC02P207529	1.32719	https://www.genecards.org/cgi-bin/carddisp.pl?gene=CREB1
PPIB	Peptidylprolyl Isomerase B	Protein Coding	P23284	53	GC15M064155	1.32719	https://www.genecards.org/cgi-bin/carddisp.pl?gene=PPIB
MAPK3	Mitogen-Activated Protein Kinase 3	Protein Coding	P27361	52	GC16M042426	1.32719	https://www.genecards.org/cgi-bin/carddisp.pl?gene=MAPK3
PRDX1	Peroxiredoxin 1	Protein Coding	Q06830	52	GC01M045683	1.32719	https://www.genecards.org/cgi-bin/carddisp.pl?gene=PRDX1
NME1	NME/NM23 Nucleoside Diphosphate Kinase 1	Protein Coding	P15531	48	GC17P093982	1.32719	https://www.genecards.org/cgi-bin/carddisp.pl?gene=NME1
USP14	Ubiquitin Specific Peptidase 14	Protein Coding	P54578	48	GC18P000158	1.32719	https://www.genecards.org/cgi-bin/carddisp.pl?gene=USP14
ACAA2	Acetyl-CoA Acyltransferase 2	Protein Coding	P42765	47	GC18M049782	1.32719	https://www.genecards.org/cgi-bin/carddisp.pl?gene=ACAA2
HNRNPDL	Heterogeneous Nuclear Ribonucleoprotein D Like	Protein Coding	O14979	46	GC04M082422	1.32719	https://www.genecards.org/cgi-bin/carddisp.pl?gene=HNRNPDL
HSPA4	Heat Shock Protein Family A (Hsp70) Member 4	Protein Coding	P34932	46	GC05P133062	1.32719	https://www.genecards.org/cgi-bin/carddisp.pl?gene=HSPA4
IDH3G	Isocitrate Dehydrogenase (NAD(+)) 3 Non-Catalytic Subunit Gamma	Protein Coding	P51553	45	GC0XM153785	1.32719	https://www.genecards.org/cgi-bin/carddisp.pl?gene=IDH3G
PSMB2	Proteasome 20S Subunit Beta 2	Protein Coding	P49721	45	GC01M035599	1.32719	https://www.genecards.org/cgi-bin/carddisp.pl?gene=PSMB2
RAB10	RAB10, Member RAS Oncogene Family	Protein Coding	P61026	45	GC02P026033	1.32719	https://www.genecards.org/cgi-bin/carddisp.pl?gene=RAB10
DNAJC3	DnaJ Heat Shock Protein Family (Hsp40) Member C3	Protein Coding	Q13217	44	GC13P095677	1.32719	https://www.genecards.org/cgi-bin/carddisp.pl?gene=DNAJC3
DPYSL5	Dihydropyrimidinase Like 5	Protein Coding	Q9BPU6	44	GC02P026847	1.32719	https://www.genecards.org/cgi-bin/carddisp.pl?gene=DPYSL5
EDC3	Enhancer Of MRNA Decapping 3	Protein Coding	Q96F86	44	GC15M140783	1.32719	https://www.genecards.org/cgi-bin/carddisp.pl?gene=EDC3
EDC4	Enhancer Of MRNA Decapping 4	Protein Coding	Q6P2E9	41	GC16P067873	1.32719	https://www.genecards.org/cgi-bin/carddisp.pl?gene=EDC4
MON1B	MON1 Homolog B, Secretory Trafficking Associated	Protein Coding	Q7L1V2	38	GC16P077190	1.32719	https://www.genecards.org/cgi-bin/carddisp.pl?gene=MON1B
EPHA2	EPH Receptor A2	Protein Coding	P29317	56	GC01M016124	1.32195	https://www.genecards.org/cgi-bin/carddisp.pl?gene=EPHA2
ITCH	Itchy E3 Ubiquitin Protein Ligase	Protein Coding	Q96J02	51	GC20P034363	1.32195	https://www.genecards.org/cgi-bin/carddisp.pl?gene=ITCH
SLC12A6	Solute Carrier Family 12 Member 6	Protein Coding	Q9UHW9	50	GC15M034229	1.32195	https://www.genecards.org/cgi-bin/carddisp.pl?gene=SLC12A6
EPS15	Epidermal Growth Factor Receptor Pathway Substrate 15	Protein Coding	P42566	48	GC01M051354	1.32195	https://www.genecards.org/cgi-bin/carddisp.pl?gene=EPS15
SLC12A4	Solute Carrier Family 12 Member 4	Protein Coding	Q9UP95	47	GC16M072384	1.32195	https://www.genecards.org/cgi-bin/carddisp.pl?gene=SLC12A4
ANO6	Anoctamin 6	Protein Coding	Q4KMQ2	46	GC12P045215	1.32195	https://www.genecards.org/cgi-bin/carddisp.pl?gene=ANO6
AKAP1	A-Kinase Anchoring Protein 1	Protein Coding	Q92667	45	GC17P057085	1.32195	https://www.genecards.org/cgi-bin/carddisp.pl?gene=AKAP1
SAR1A	Secretion Associated Ras Related GTPase 1A	Protein Coding	Q9NR31	44	GC10M070147	1.32195	https://www.genecards.org/cgi-bin/carddisp.pl?gene=SAR1A
CHMP2A	Charged Multivesicular Body Protein 2A	Protein Coding	O43633	42	GC19M058551	1.32195	https://www.genecards.org/cgi-bin/carddisp.pl?gene=CHMP2A
LPCAT3	Lysophosphatidylcholine Acyltransferase 3	Protein Coding	Q6P1A2	42	GC12M006976	1.32195	https://www.genecards.org/cgi-bin/carddisp.pl?gene=LPCAT3
ARL6IP5	ADP Ribosylation Factor Like GTPase 6 Interacting Protein 5	Protein Coding	O75915	40	GC03P069084	1.32195	https://www.genecards.org/cgi-bin/carddisp.pl?gene=ARL6IP5
KHNYN	KH And NYN Domain Containing	Protein Coding	O15037	38	GC14P041771	1.32195	https://www.genecards.org/cgi-bin/carddisp.pl?gene=KHNYN
TBC1D17	TBC1 Domain Family Member 17	Protein Coding	Q9HA65	37	GC19P049877	1.32195	https://www.genecards.org/cgi-bin/carddisp.pl?gene=TBC1D17
MT-ND6	Mitochondrially Encoded NADH:Ubiquinone Oxidoreductase Core Subunit 6	Protein Coding	P03923	34	GCMTM014151	1.32195	https://www.genecards.org/cgi-bin/carddisp.pl?gene=MT-ND6
TCP1	T-Complex 1	Protein Coding	P17987	46	GC06M159778	1.31383	https://www.genecards.org/cgi-bin/carddisp.pl?gene=TCP1
CAPN1	Calpain 1	Protein Coding	P07384	53	GC11P081930	1.31046	https://www.genecards.org/cgi-bin/carddisp.pl?gene=CAPN1
SPTAN1	Spectrin Alpha, Non-Erythrocytic 1	Protein Coding	Q13813	52	GC09P128552	1.31046	https://www.genecards.org/cgi-bin/carddisp.pl?gene=SPTAN1
ADH5	Alcohol Dehydrogenase 5 (Class III), Chi Polypeptide	Protein Coding	P11766	50	GC04M099070	1.31046	https://www.genecards.org/cgi-bin/carddisp.pl?gene=ADH5
VCAM1	Vascular Cell Adhesion Molecule 1	Protein Coding	P19320	50	GC01P100719	1.31046	https://www.genecards.org/cgi-bin/carddisp.pl?gene=VCAM1
DSG2	Desmoglein 2	Protein Coding	Q14126	49	GC18P031498	1.31046	https://www.genecards.org/cgi-bin/carddisp.pl?gene=DSG2
VAPB	VAMP Associated Protein B And C	Protein Coding	O95292	48	GC20P058389	1.31046	https://www.genecards.org/cgi-bin/carddisp.pl?gene=VAPB
B3GAT3	Beta-1,3-Glucuronyltransferase 3	Protein Coding	O94766	47	GC11M116729	1.31046	https://www.genecards.org/cgi-bin/carddisp.pl?gene=B3GAT3
CDC34	Cell Division Cycle 34, Ubiqiutin Conjugating Enzyme	Protein Coding	P49427	47	GC19P094712	1.31046	https://www.genecards.org/cgi-bin/carddisp.pl?gene=CDC34
FAF1	Fas Associated Factor 1	Protein Coding	Q9UNN5	46	GC01M050439	1.31046	https://www.genecards.org/cgi-bin/carddisp.pl?gene=FAF1
FBL	Fibrillarin	Protein Coding	P22087	46	GC19M039834	1.31046	https://www.genecards.org/cgi-bin/carddisp.pl?gene=FBL
RPS26	Ribosomal Protein S26	Protein Coding	P62854	46	GC12P059061	1.31046	https://www.genecards.org/cgi-bin/carddisp.pl?gene=RPS26
SENP3	SUMO Specific Peptidase 3	Protein Coding	Q9H4L4	44	GC17P092372	1.31046	https://www.genecards.org/cgi-bin/carddisp.pl?gene=SENP3
CHMP5	Charged Multivesicular Body Protein 5	Protein Coding	Q9NZZ3	42	GC09P033257	1.31046	https://www.genecards.org/cgi-bin/carddisp.pl?gene=CHMP5
LYAR	Ly1 Antibody Reactive	Protein Coding	Q9NX58	42	GC04M004459	1.31046	https://www.genecards.org/cgi-bin/carddisp.pl?gene=LYAR
PNO1	Partner Of NOB1 Homolog	Protein Coding	Q9NRX1	42	GC02P068157	1.31046	https://www.genecards.org/cgi-bin/carddisp.pl?gene=PNO1
SEC61B	SEC61 Translocon Subunit Beta	Protein Coding	P60468	42	GC09P099222	1.31046	https://www.genecards.org/cgi-bin/carddisp.pl?gene=SEC61B
CYP20A1	Cytochrome P450 Family 20 Subfamily A Member 1	Protein Coding	Q6UW02	41	GC02P203238	1.31046	https://www.genecards.org/cgi-bin/carddisp.pl?gene=CYP20A1
FADS3	Fatty Acid Desaturase 3	Protein Coding	Q9Y5Q0	41	GC11M061873	1.31046	https://www.genecards.org/cgi-bin/carddisp.pl?gene=FADS3
GLT8D1	Glycosyltransferase 8 Domain Containing 1	Protein Coding	Q68CQ7	41	GC03M052694	1.31046	https://www.genecards.org/cgi-bin/carddisp.pl?gene=GLT8D1
SEC62	SEC62 Homolog, Preprotein Translocation Factor	Protein Coding	Q99442	40	GC03P169966	1.31046	https://www.genecards.org/cgi-bin/carddisp.pl?gene=SEC62
MTARC1	Mitochondrial Amidoxime Reducing Component 1	Protein Coding	Q5VT66	38	GC01P220788	1.31046	https://www.genecards.org/cgi-bin/carddisp.pl?gene=MTARC1
HPF1	Histone PARylation Factor 1	Protein Coding	Q9NWY4	36	GC04M169730	1.31046	https://www.genecards.org/cgi-bin/carddisp.pl?gene=HPF1
PPARGC1A	PPARG Coactivator 1 Alpha	Protein Coding	Q9UBK2	51	GC04M023755	1.30868	https://www.genecards.org/cgi-bin/carddisp.pl?gene=PPARGC1A
TAX1BP1	Tax1 Binding Protein 1	Protein Coding	Q86VP1	44	GC07P027739	1.30868	https://www.genecards.org/cgi-bin/carddisp.pl?gene=TAX1BP1
SAR1B	Secretion Associated Ras Related GTPase 1B	Protein Coding	Q9Y6B6	46	GC05M134601	1.29774	https://www.genecards.org/cgi-bin/carddisp.pl?gene=SAR1B
SH3GLB1	SH3 Domain Containing GRB2 Like, Endophilin B1	Protein Coding	Q9Y371	45	GC01P086704	1.29774	https://www.genecards.org/cgi-bin/carddisp.pl?gene=SH3GLB1
REEP5	Receptor Accessory Protein 5	Protein Coding	Q00765	44	GC05M112876	1.29774	https://www.genecards.org/cgi-bin/carddisp.pl?gene=REEP5
SNX3	Sorting Nexin 3	Protein Coding	O60493	44	GC06M108211	1.29774	https://www.genecards.org/cgi-bin/carddisp.pl?gene=SNX3
YKT6	YKT6 V-SNARE Homolog	Protein Coding	O15498	44	GC07P044200	1.29774	https://www.genecards.org/cgi-bin/carddisp.pl?gene=YKT6
ATG2A	Autophagy Related 2A	Protein Coding	Q2TAZ0	42	GC11M116833	1.29774	https://www.genecards.org/cgi-bin/carddisp.pl?gene=ATG2A
SPG21	SPG21 Abhydrolase Domain Containing, Maspardin	Protein Coding	Q9NZD8	41	GC15M064963	1.29774	https://www.genecards.org/cgi-bin/carddisp.pl?gene=SPG21
EMC4	ER Membrane Protein Complex Subunit 4	Protein Coding	Q5J8M3	37	GC15P061044	1.29774	https://www.genecards.org/cgi-bin/carddisp.pl?gene=EMC4
CD55	CD55 Molecule (Cromer Blood Group)	Protein Coding	P08174	52	GC01P207321	1.29295	https://www.genecards.org/cgi-bin/carddisp.pl?gene=CD55
DHFR	Dihydrofolate Reductase	Protein Coding	P00374	52	GC05M080626	1.29295	https://www.genecards.org/cgi-bin/carddisp.pl?gene=DHFR
ABAT	4-Aminobutyrate Aminotransferase	Protein Coding	P80404	50	GC16P008674	1.29295	https://www.genecards.org/cgi-bin/carddisp.pl?gene=ABAT
NDUFS7	NADH:Ubiquinone Oxidoreductase Core Subunit S7	Protein Coding	O75251	50	GC19P094787	1.29295	https://www.genecards.org/cgi-bin/carddisp.pl?gene=NDUFS7
EMD	Emerin	Protein Coding	P50402	48	GC0XP154379	1.29295	https://www.genecards.org/cgi-bin/carddisp.pl?gene=EMD
RTN4	Reticulon 4	Protein Coding	Q9NQC3	48	GC02M054934	1.29295	https://www.genecards.org/cgi-bin/carddisp.pl?gene=RTN4
BLVRA	Biliverdin Reductase A	Protein Coding	P53004	47	GC07P043758	1.29295	https://www.genecards.org/cgi-bin/carddisp.pl?gene=BLVRA
DCXR	Dicarbonyl And L-Xylulose Reductase	Protein Coding	Q7Z4W1	47	GC17M082036	1.29295	https://www.genecards.org/cgi-bin/carddisp.pl?gene=DCXR
DPM1	Dolichyl-Phosphate Mannosyltransferase Subunit 1, Catalytic	Protein Coding	O60762	47	GC20M050934	1.29295	https://www.genecards.org/cgi-bin/carddisp.pl?gene=DPM1
PGAM1	Phosphoglycerate Mutase 1	Protein Coding	P18669	47	GC10P097426	1.29295	https://www.genecards.org/cgi-bin/carddisp.pl?gene=PGAM1
RAP1B	RAP1B, Member Of RAS Oncogene Family	Protein Coding	P61224	47	GC12P068610	1.29295	https://www.genecards.org/cgi-bin/carddisp.pl?gene=RAP1B
MACROH2A1	MacroH2A.1 Histone	Protein Coding	O75367	46	GC05M135334	1.29295	https://www.genecards.org/cgi-bin/carddisp.pl?gene=MACROH2A1
MRPS16	Mitochondrial Ribosomal Protein S16	Protein Coding	Q9Y3D3	46	GC10M073248	1.29295	https://www.genecards.org/cgi-bin/carddisp.pl?gene=MRPS16
NDUFA9	NADH:Ubiquinone Oxidoreductase Subunit A9	Protein Coding	Q16795	46	GC12P004649	1.29295	https://www.genecards.org/cgi-bin/carddisp.pl?gene=NDUFA9
NDUFAF4	NADH:Ubiquinone Oxidoreductase Complex Assembly Factor 4	Protein Coding	Q9P032	46	GC06M096889	1.29295	https://www.genecards.org/cgi-bin/carddisp.pl?gene=NDUFAF4
PPM1G	Protein Phosphatase, Mg2+/Mn2+ Dependent 1G	Protein Coding	O15355	46	GC02M028659	1.29295	https://www.genecards.org/cgi-bin/carddisp.pl?gene=PPM1G
RPL35A	Ribosomal Protein L35a	Protein Coding	P18077	46	GC03P197949	1.29295	https://www.genecards.org/cgi-bin/carddisp.pl?gene=RPL35A
VPS37A	VPS37A Subunit Of ESCRT-I	Protein Coding	Q8NEZ2	46	GC08P017246	1.29295	https://www.genecards.org/cgi-bin/carddisp.pl?gene=VPS37A
ARPC4	Actin Related Protein 2/3 Complex Subunit 4	Protein Coding	P59998	45	GC03P009792	1.29295	https://www.genecards.org/cgi-bin/carddisp.pl?gene=ARPC4
EARS2	Glutamyl-TRNA Synthetase 2, Mitochondrial	Protein Coding	Q5JPH6	45	GC16M024798	1.29295	https://www.genecards.org/cgi-bin/carddisp.pl?gene=EARS2
MRPL44	Mitochondrial Ribosomal Protein L44	Protein Coding	Q9H9J2	45	GC02P223957	1.29295	https://www.genecards.org/cgi-bin/carddisp.pl?gene=MRPL44
PIP4K2B	Phosphatidylinositol-5-Phosphate 4-Kinase Type 2 Beta	Protein Coding	P78356	45	GC17M038765	1.29295	https://www.genecards.org/cgi-bin/carddisp.pl?gene=PIP4K2B
L2HGDH	L-2-Hydroxyglutarate Dehydrogenase	Protein Coding	Q9H9P8	44	GC14M050237	1.29295	https://www.genecards.org/cgi-bin/carddisp.pl?gene=L2HGDH
NME6	NME/NM23 Nucleoside Diphosphate Kinase 6	Protein Coding	O75414	44	GC03M048292	1.29295	https://www.genecards.org/cgi-bin/carddisp.pl?gene=NME6
PLEKHA1	Pleckstrin Homology Domain Containing A1	Protein Coding	Q9HB21	44	GC10P122374	1.29295	https://www.genecards.org/cgi-bin/carddisp.pl?gene=PLEKHA1
RPL13A	Ribosomal Protein L13a	Protein Coding	P40429	44	GC19P049487	1.29295	https://www.genecards.org/cgi-bin/carddisp.pl?gene=RPL13A
DHX29	DExH-Box Helicase 29	Protein Coding	Q7Z478	43	GC05M055256	1.29295	https://www.genecards.org/cgi-bin/carddisp.pl?gene=DHX29
NUP205	Nucleoporin 205	Protein Coding	Q92621	42	GC07P135557	1.29295	https://www.genecards.org/cgi-bin/carddisp.pl?gene=NUP205
POLR2H	RNA Polymerase II, I And III Subunit H	Protein Coding	P52434	42	GC03P184361	1.29295	https://www.genecards.org/cgi-bin/carddisp.pl?gene=POLR2H
PTPMT1	Protein Tyrosine Phosphatase Mitochondrial 1	Protein Coding	Q8WUK0	42	GC11P047576	1.29295	https://www.genecards.org/cgi-bin/carddisp.pl?gene=PTPMT1
TRAPPC12	Trafficking Protein Particle Complex Subunit 12	Protein Coding	Q8WVT3	42	GC02P003383	1.29295	https://www.genecards.org/cgi-bin/carddisp.pl?gene=TRAPPC12
ANKRD13A	Ankyrin Repeat Domain 13A	Protein Coding	Q8IZ07	41	GC12P109999	1.29295	https://www.genecards.org/cgi-bin/carddisp.pl?gene=ANKRD13A
ARL8B	ADP Ribosylation Factor Like GTPase 8B	Protein Coding	Q9NVJ2	41	GC03P005122	1.29295	https://www.genecards.org/cgi-bin/carddisp.pl?gene=ARL8B
DERA	Deoxyribose-Phosphate Aldolase	Protein Coding	Q9Y315	41	GC12P015911	1.29295	https://www.genecards.org/cgi-bin/carddisp.pl?gene=DERA
MRPL4	Mitochondrial Ribosomal Protein L4	Protein Coding	Q9BYD3	41	GC19P010251	1.29295	https://www.genecards.org/cgi-bin/carddisp.pl?gene=MRPL4
RPL38	Ribosomal Protein L38	Protein Coding	P63173	41	GC17P094410	1.29295	https://www.genecards.org/cgi-bin/carddisp.pl?gene=RPL38
SHPK	Sedoheptulokinase	Protein Coding	Q9UHJ6	41	GC17M003608	1.29295	https://www.genecards.org/cgi-bin/carddisp.pl?gene=SHPK
UBAP2L	Ubiquitin Associated Protein 2 Like	Protein Coding	Q14157	41	GC01P158746	1.29295	https://www.genecards.org/cgi-bin/carddisp.pl?gene=UBAP2L
MAGOHB	Mago Homolog B, Exon Junction Complex Subunit	Protein Coding	Q96A72	40	GC12M026835	1.29295	https://www.genecards.org/cgi-bin/carddisp.pl?gene=MAGOHB
MRPS34	Mitochondrial Ribosomal Protein S34	Protein Coding	P82930	40	GC16M001771	1.29295	https://www.genecards.org/cgi-bin/carddisp.pl?gene=MRPS34
RPS27L	Ribosomal Protein S27 Like	Protein Coding	Q71UM5	40	GC15M140536	1.29295	https://www.genecards.org/cgi-bin/carddisp.pl?gene=RPS27L
WDR6	WD Repeat Domain 6	Protein Coding	Q9NNW5	40	GC03P049007	1.29295	https://www.genecards.org/cgi-bin/carddisp.pl?gene=WDR6
LRRC59	Leucine Rich Repeat Containing 59	Protein Coding	Q96AG4	39	GC17M050375	1.29295	https://www.genecards.org/cgi-bin/carddisp.pl?gene=LRRC59
CFAP20	Cilia And Flagella Associated Protein 20	Protein Coding	Q9Y6A4	38	GC16M058113	1.29295	https://www.genecards.org/cgi-bin/carddisp.pl?gene=CFAP20
ARMCX2	Armadillo Repeat Containing X-Linked 2	Protein Coding	Q7L311	37	GC0XM101658	1.29295	https://www.genecards.org/cgi-bin/carddisp.pl?gene=ARMCX2
PSMG3	Proteasome Assembly Chaperone 3	Protein Coding	Q9BT73	36	GC07M001567	1.29295	https://www.genecards.org/cgi-bin/carddisp.pl?gene=PSMG3
TNFAIP8L1	TNF Alpha Induced Protein 8 Like 1	Protein Coding	Q8WVP5	36	GC19P004639	1.29295	https://www.genecards.org/cgi-bin/carddisp.pl?gene=TNFAIP8L1
PRKACA	Protein Kinase CAMP-Activated Catalytic Subunit Alpha	Protein Coding	P17612	55	GC19M017498	1.27454	https://www.genecards.org/cgi-bin/carddisp.pl?gene=PRKACA
SMAD2	SMAD Family Member 2	Protein Coding	Q15796	55	GC18M047809	1.27454	https://www.genecards.org/cgi-bin/carddisp.pl?gene=SMAD2
SLC12A2	Solute Carrier Family 12 Member 2	Protein Coding	P55011	53	GC05P128083	1.27454	https://www.genecards.org/cgi-bin/carddisp.pl?gene=SLC12A2
GFAP	Glial Fibrillary Acidic Protein	Protein Coding	P14136	52	GC17M068297	1.27454	https://www.genecards.org/cgi-bin/carddisp.pl?gene=GFAP
GLUL	Glutamate-Ammonia Ligase	Protein Coding	P15104	52	GC01M182378	1.27454	https://www.genecards.org/cgi-bin/carddisp.pl?gene=GLUL
KEAP1	Kelch Like ECH Associated Protein 1	Protein Coding	Q14145	52	GC19M010486	1.27454	https://www.genecards.org/cgi-bin/carddisp.pl?gene=KEAP1
SREBF1	Sterol Regulatory Element Binding Transcription Factor 1	Protein Coding	P36956	52	GC17M017810	1.27454	https://www.genecards.org/cgi-bin/carddisp.pl?gene=SREBF1
ATP7B	ATPase Copper Transporting Beta	Protein Coding	P35670	51	GC13M051930	1.27454	https://www.genecards.org/cgi-bin/carddisp.pl?gene=ATP7B
SIRT2	Sirtuin 2	Protein Coding	Q8IXJ6	51	GC19M038878	1.27454	https://www.genecards.org/cgi-bin/carddisp.pl?gene=SIRT2
PCK2	Phosphoenolpyruvate Carboxykinase 2, Mitochondrial	Protein Coding	Q16822	50	GC14P024094	1.27454	https://www.genecards.org/cgi-bin/carddisp.pl?gene=PCK2
ITPR2	Inositol 1,4,5-Trisphosphate Receptor Type 2	Protein Coding	Q14571	49	GC12M027057	1.27454	https://www.genecards.org/cgi-bin/carddisp.pl?gene=ITPR2
WWOX	WW Domain Containing Oxidoreductase	Protein Coding	Q9NZC7	49	GC16P078099	1.27454	https://www.genecards.org/cgi-bin/carddisp.pl?gene=WWOX
BCAT2	Branched Chain Amino Acid Transaminase 2	Protein Coding	O15382	48	GC19M048795	1.27454	https://www.genecards.org/cgi-bin/carddisp.pl?gene=BCAT2
MADD	MAP Kinase Activating Death Domain	Protein Coding	Q8WXG6	48	GC11P047347	1.27454	https://www.genecards.org/cgi-bin/carddisp.pl?gene=MADD
NDUFS1	NADH:Ubiquinone Oxidoreductase Core Subunit S1	Protein Coding	P28331	48	GC02M206114	1.27454	https://www.genecards.org/cgi-bin/carddisp.pl?gene=NDUFS1
PIK3R4	Phosphoinositide-3-Kinase Regulatory Subunit 4	Protein Coding	Q99570	48	GC03M130678	1.27454	https://www.genecards.org/cgi-bin/carddisp.pl?gene=PIK3R4
PRKD3	Protein Kinase D3	Protein Coding	O94806	48	GC02M037251	1.27454	https://www.genecards.org/cgi-bin/carddisp.pl?gene=PRKD3
SEC63	SEC63 Homolog, Protein Translocation Regulator	Protein Coding	Q9UGP8	48	GC06M107867	1.27454	https://www.genecards.org/cgi-bin/carddisp.pl?gene=SEC63
TUBA8	Tubulin Alpha 8	Protein Coding	Q9NY65	48	GC22P018110	1.27454	https://www.genecards.org/cgi-bin/carddisp.pl?gene=TUBA8
APBB1	Amyloid Beta Precursor Protein Binding Family B Member 1	Protein Coding	O00213	47	GC11M009899	1.27454	https://www.genecards.org/cgi-bin/carddisp.pl?gene=APBB1
DISC1	DISC1 Scaffold Protein	Protein Coding	Q9NRI5	47	GC01P231626	1.27454	https://www.genecards.org/cgi-bin/carddisp.pl?gene=DISC1
HLA-C	Major Histocompatibility Complex, Class I, C	Protein Coding	P10321	47	GC06M087164	1.27454	https://www.genecards.org/cgi-bin/carddisp.pl?gene=HLA-C
SOAT1	Sterol O-Acyltransferase 1	Protein Coding	P35610	47	GC01P179294	1.27454	https://www.genecards.org/cgi-bin/carddisp.pl?gene=SOAT1
CALU	Calumenin	Protein Coding	O43852	46	GC07P128739	1.27454	https://www.genecards.org/cgi-bin/carddisp.pl?gene=CALU
DIAPH2	Diaphanous Related Formin 2	Protein Coding	O60879	46	GC0XP096684	1.27454	https://www.genecards.org/cgi-bin/carddisp.pl?gene=DIAPH2
PPFIBP1	PPFIA Binding Protein 1	Protein Coding	Q86W92	46	GC12P027523	1.27454	https://www.genecards.org/cgi-bin/carddisp.pl?gene=PPFIBP1
RPTOR	Regulatory Associated Protein Of MTOR Complex 1	Protein Coding	Q8N122	46	GC17P080544	1.27454	https://www.genecards.org/cgi-bin/carddisp.pl?gene=RPTOR
TRIP11	Thyroid Hormone Receptor Interactor 11	Protein Coding	Q15643	46	GC14M091965	1.27454	https://www.genecards.org/cgi-bin/carddisp.pl?gene=TRIP11
CISD2	CDGSH Iron Sulfur Domain 2	Protein Coding	Q8N5K1	45	GC04P102868	1.27454	https://www.genecards.org/cgi-bin/carddisp.pl?gene=CISD2
GOPC	Golgi Associated PDZ And Coiled-Coil Motif Containing	Protein Coding	Q9HD26	45	GC06M117560	1.27454	https://www.genecards.org/cgi-bin/carddisp.pl?gene=GOPC
RTN3	Reticulon 3	Protein Coding	O95197	45	GC11P081772	1.27454	https://www.genecards.org/cgi-bin/carddisp.pl?gene=RTN3
VAMP7	Vesicle Associated Membrane Protein 7	Protein Coding	P51809	45	GC0XP155881	1.27454	https://www.genecards.org/cgi-bin/carddisp.pl?gene=VAMP7
VPS41	VPS41 Subunit Of HOPS Complex	Protein Coding	P49754	45	GC07M039400	1.27454	https://www.genecards.org/cgi-bin/carddisp.pl?gene=VPS41
RALGAPA1	Ral GTPase Activating Protein Catalytic Subunit Alpha 1	Protein Coding	Q6GYQ0	44	GC14M035538	1.27454	https://www.genecards.org/cgi-bin/carddisp.pl?gene=RALGAPA1
SEC24B	SEC24 Homolog B, COPII Coat Complex Component	Protein Coding	O95487	44	GC04P109433	1.27454	https://www.genecards.org/cgi-bin/carddisp.pl?gene=SEC24B
TOR1AIP1	Torsin 1A Interacting Protein 1	Protein Coding	Q5JTV8	44	GC01P179882	1.27454	https://www.genecards.org/cgi-bin/carddisp.pl?gene=TOR1AIP1
FYCO1	FYVE And Coiled-Coil Domain Autophagy Adaptor 1	Protein Coding	Q9BQS8	43	GC03M045917	1.27454	https://www.genecards.org/cgi-bin/carddisp.pl?gene=FYCO1
MBOAT7	Membrane Bound O-Acyltransferase Domain Containing 7	Protein Coding	Q96N66	43	GC19M054173	1.27454	https://www.genecards.org/cgi-bin/carddisp.pl?gene=MBOAT7
VPS26A	VPS26 Retromer Complex Component A	Protein Coding	O75436	43	GC10P069123	1.27454	https://www.genecards.org/cgi-bin/carddisp.pl?gene=VPS26A
AKAP11	A-Kinase Anchoring Protein 11	Protein Coding	Q9UKA4	42	GC13P042272	1.27454	https://www.genecards.org/cgi-bin/carddisp.pl?gene=AKAP11
COG6	Component Of Oligomeric Golgi Complex 6	Protein Coding	Q9Y2V7	42	GC13P039655	1.27454	https://www.genecards.org/cgi-bin/carddisp.pl?gene=COG6
RRAGA	Ras Related GTP Binding A	Protein Coding	Q7L523	42	GC09P019049	1.27454	https://www.genecards.org/cgi-bin/carddisp.pl?gene=RRAGA
SNX17	Sorting Nexin 17	Protein Coding	Q15036	42	GC02P027370	1.27454	https://www.genecards.org/cgi-bin/carddisp.pl?gene=SNX17
UBE2Z	Ubiquitin Conjugating Enzyme E2 Z	Protein Coding	Q9H832	42	GC17P048908	1.27454	https://www.genecards.org/cgi-bin/carddisp.pl?gene=UBE2Z
VIPAS39	VPS33B Interacting Protein, Apical-Basolateral Polarity Regulator, Spe-39 Homolog	Protein Coding	Q9H9C1	42	GC14M077426	1.27454	https://www.genecards.org/cgi-bin/carddisp.pl?gene=VIPAS39
GOLGA5	Golgin A5	Protein Coding	Q8TBA6	41	GC14P092794	1.27454	https://www.genecards.org/cgi-bin/carddisp.pl?gene=GOLGA5
MEGF8	Multiple EGF Like Domains 8	Protein Coding	Q7Z7M0	41	GC19P042325	1.27454	https://www.genecards.org/cgi-bin/carddisp.pl?gene=MEGF8
SRPRB	SRP Receptor Subunit Beta	Protein Coding	Q9Y5M8	41	GC03P133784	1.27454	https://www.genecards.org/cgi-bin/carddisp.pl?gene=SRPRB
ZDHHC13	Zinc Finger DHHC-Type Palmitoyltransferase 13	Protein Coding	Q8IUH4	41	GC11P019095	1.27454	https://www.genecards.org/cgi-bin/carddisp.pl?gene=ZDHHC13
ACTR10	Actin Related Protein 10	Protein Coding	Q9NZ32	40	GC14P058200	1.27454	https://www.genecards.org/cgi-bin/carddisp.pl?gene=ACTR10
AUP1	AUP1 Lipid Droplet Regulating VLDL Assembly Factor	Protein Coding	Q9Y679	40	GC02M074526	1.27454	https://www.genecards.org/cgi-bin/carddisp.pl?gene=AUP1
GCC1	GRIP And Coiled-Coil Domain Containing 1	Protein Coding	Q96CN9	40	GC07M127580	1.27454	https://www.genecards.org/cgi-bin/carddisp.pl?gene=GCC1
GOLGA4	Golgin A4	Protein Coding	Q13439	40	GC03P037243	1.27454	https://www.genecards.org/cgi-bin/carddisp.pl?gene=GOLGA4
GOLGB1	Golgin B1	Protein Coding	Q14789	40	GC03M121663	1.27454	https://www.genecards.org/cgi-bin/carddisp.pl?gene=GOLGB1
HS1BP3	HCLS1 Binding Protein 3	Protein Coding	Q53T59	40	GC02M020560	1.27454	https://www.genecards.org/cgi-bin/carddisp.pl?gene=HS1BP3
RABGAP1	RAB GTPase Activating Protein 1	Protein Coding	Q9Y3P9	40	GC09P123149	1.27454	https://www.genecards.org/cgi-bin/carddisp.pl?gene=RABGAP1
SEC16A	SEC16 Homolog A, Endoplasmic Reticulum Export Factor	Protein Coding	O15027	40	GC09M136440	1.27454	https://www.genecards.org/cgi-bin/carddisp.pl?gene=SEC16A
ST7	Suppression Of Tumorigenicity 7	Protein Coding	Q9NRC1	40	GC07P117140	1.27454	https://www.genecards.org/cgi-bin/carddisp.pl?gene=ST7
ATP5IF1	ATP Synthase Inhibitory Factor Subunit 1	Protein Coding	Q9UII2	39	GC01P031835	1.27454	https://www.genecards.org/cgi-bin/carddisp.pl?gene=ATP5IF1
BLTP3A	Bridge-Like Lipid Transfer Protein Family Member 3A	Protein Coding	Q6BDS2	39	GC06P120182	1.27454	https://www.genecards.org/cgi-bin/carddisp.pl?gene=BLTP3A
CLUH	Clustered Mitochondria Homolog	Protein Coding	O75153	39	GC17M002689	1.27454	https://www.genecards.org/cgi-bin/carddisp.pl?gene=CLUH
FNIP2	Folliculin Interacting Protein 2	Protein Coding	Q9P278	39	GC04P158769	1.27454	https://www.genecards.org/cgi-bin/carddisp.pl?gene=FNIP2
LRCH4	Leucine Rich Repeats And Calponin Homology Domain Containing 4	Protein Coding	O75427	39	GC07M100574	1.27454	https://www.genecards.org/cgi-bin/carddisp.pl?gene=LRCH4
NDC1	NDC1 Transmembrane Nucleoporin	Protein Coding	Q9BTX1	39	GC01M053765	1.27454	https://www.genecards.org/cgi-bin/carddisp.pl?gene=NDC1
VPS26B	VPS26 Retromer Complex Component B	Protein Coding	Q4G0F5	39	GC11P134224	1.27454	https://www.genecards.org/cgi-bin/carddisp.pl?gene=VPS26B
WASHC4	WASH Complex Subunit 4	Protein Coding	Q2M389	39	GC12P105108	1.27454	https://www.genecards.org/cgi-bin/carddisp.pl?gene=WASHC4
DEF8	Differentially Expressed In FDCP 8 Homolog	Protein Coding	Q6ZN54	38	GC16P092509	1.27454	https://www.genecards.org/cgi-bin/carddisp.pl?gene=DEF8
EXD2	Exonuclease 3'-5' Domain Containing 2	Protein Coding	Q9NVH0	38	GC14P069191	1.27454	https://www.genecards.org/cgi-bin/carddisp.pl?gene=EXD2
FKBP15	FKBP Prolyl Isomerase Family Member 15	Protein Coding	Q5T1M5	38	GC09M113161	1.27454	https://www.genecards.org/cgi-bin/carddisp.pl?gene=FKBP15
SNX4	Sorting Nexin 4	Protein Coding	O95219	38	GC03M125446	1.27454	https://www.genecards.org/cgi-bin/carddisp.pl?gene=SNX4
VPS26C	VPS26 Endosomal Protein Sorting Factor C	Protein Coding	O14972	38	GC21M037225	1.27454	https://www.genecards.org/cgi-bin/carddisp.pl?gene=VPS26C
SNAP47	Synaptosome Associated Protein 47	Protein Coding	Q5SQN1	37	GC01P227730	1.27454	https://www.genecards.org/cgi-bin/carddisp.pl?gene=SNAP47
DHX38	DEAH-Box Helicase 38	Protein Coding	Q92620	47	GC16P074040	1.27293	https://www.genecards.org/cgi-bin/carddisp.pl?gene=DHX38
SCRN1	Secernin 1	Protein Coding	Q12765	41	GC07M031170	1.27293	https://www.genecards.org/cgi-bin/carddisp.pl?gene=SCRN1
SREBF2	Sterol Regulatory Element Binding Transcription Factor 2	Protein Coding	Q12772	47	GC22P041833	1.27096	https://www.genecards.org/cgi-bin/carddisp.pl?gene=SREBF2
FLOT2	Flotillin 2	Protein Coding	Q14254	44	GC17M067446	1.27096	https://www.genecards.org/cgi-bin/carddisp.pl?gene=FLOT2
NFKB2	Nuclear Factor Kappa B Subunit 2	Protein Coding	Q00653	55	GC10P102394	1.25508	https://www.genecards.org/cgi-bin/carddisp.pl?gene=NFKB2
HMGB1	High Mobility Group Box 1	Protein Coding	P09429	52	GC13M030456	1.25508	https://www.genecards.org/cgi-bin/carddisp.pl?gene=HMGB1
APAF1	Apoptotic Peptidase Activating Factor 1	Protein Coding	O14727	51	GC12P098645	1.25508	https://www.genecards.org/cgi-bin/carddisp.pl?gene=APAF1
CPT1A	Carnitine Palmitoyltransferase 1A	Protein Coding	P50416	51	GC11M068754	1.25508	https://www.genecards.org/cgi-bin/carddisp.pl?gene=CPT1A
SLC3A2	Solute Carrier Family 3 Member 2	Protein Coding	P08195	47	GC11P062856	1.25508	https://www.genecards.org/cgi-bin/carddisp.pl?gene=SLC3A2
ARPC2	Actin Related Protein 2/3 Complex Subunit 2	Protein Coding	O15144	46	GC02P218217	1.25508	https://www.genecards.org/cgi-bin/carddisp.pl?gene=ARPC2
ARF4	ADP Ribosylation Factor 4	Protein Coding	P18085	45	GC03M057572	1.25508	https://www.genecards.org/cgi-bin/carddisp.pl?gene=ARF4
CYB5R1	Cytochrome B5 Reductase 1	Protein Coding	Q9UHQ9	45	GC01M202964	1.25508	https://www.genecards.org/cgi-bin/carddisp.pl?gene=CYB5R1
PSMD8	Proteasome 26S Subunit, Non-ATPase 8	Protein Coding	P48556	44	GC19P038374	1.25508	https://www.genecards.org/cgi-bin/carddisp.pl?gene=PSMD8
TMX3	Thioredoxin Related Transmembrane Protein 3	Protein Coding	Q96JJ7	43	GC18M068673	1.25508	https://www.genecards.org/cgi-bin/carddisp.pl?gene=TMX3
EIF3C	Eukaryotic Translation Initiation Factor 3 Subunit C	Protein Coding	Q99613	42	GC16P060623	1.25508	https://www.genecards.org/cgi-bin/carddisp.pl?gene=EIF3C
TEX10	Testis Expressed 10	Protein Coding	Q9NXF1	39	GC09M100302	1.25508	https://www.genecards.org/cgi-bin/carddisp.pl?gene=TEX10
SPCS2	Signal Peptidase Complex Subunit 2	Protein Coding	Q15005	38	GC11P082437	1.25508	https://www.genecards.org/cgi-bin/carddisp.pl?gene=SPCS2
TNF	Tumor Necrosis Factor	Protein Coding	P01375	55	GC06P118895	1.2533	https://www.genecards.org/cgi-bin/carddisp.pl?gene=TNF
CCT2	Chaperonin Containing TCP1 Subunit 2	Protein Coding	P78371	46	GC12P069585	1.24381	https://www.genecards.org/cgi-bin/carddisp.pl?gene=CCT2
MYO6	Myosin VI	Protein Coding	Q9UM54	47	GC06P075749	1.24111	https://www.genecards.org/cgi-bin/carddisp.pl?gene=MYO6
DBN1	Drebrin 1	Protein Coding	Q16643	43	GC05M177456	1.24111	https://www.genecards.org/cgi-bin/carddisp.pl?gene=DBN1
NKAP	NFKB Activating Protein	Protein Coding	Q8N5F7	43	GC0XM120295	1.24056	https://www.genecards.org/cgi-bin/carddisp.pl?gene=NKAP
PAK2	P21 (RAC1) Activated Kinase 2	Protein Coding	Q13177	52	GC03P196739	1.23436	https://www.genecards.org/cgi-bin/carddisp.pl?gene=PAK2
GRN	Granulin Precursor	Protein Coding	P28799	51	GC17P044345	1.23436	https://www.genecards.org/cgi-bin/carddisp.pl?gene=GRN
IGF2R	Insulin Like Growth Factor 2 Receptor	Protein Coding	P11717	50	GC06P159969	1.23436	https://www.genecards.org/cgi-bin/carddisp.pl?gene=IGF2R
TALDO1	Transaldolase 1	Protein Coding	P37837	50	GC11P005710	1.23436	https://www.genecards.org/cgi-bin/carddisp.pl?gene=TALDO1
EWSR1	EWS RNA Binding Protein 1	Protein Coding	Q01844	48	GC22P060611	1.23436	https://www.genecards.org/cgi-bin/carddisp.pl?gene=EWSR1
AARS2	Alanyl-TRNA Synthetase 2, Mitochondrial	Protein Coding	Q5JTZ9	47	GC06M087555	1.23436	https://www.genecards.org/cgi-bin/carddisp.pl?gene=AARS2
SAE1	SUMO1 Activating Enzyme Subunit 1	Protein Coding	Q9UBE0	47	GC19P096242	1.23436	https://www.genecards.org/cgi-bin/carddisp.pl?gene=SAE1
TAB1	TGF-Beta Activated Kinase 1 (MAP3K7) Binding Protein 1	Protein Coding	Q15750	47	GC22P060936	1.23436	https://www.genecards.org/cgi-bin/carddisp.pl?gene=TAB1
THOP1	Thimet Oligopeptidase 1	Protein Coding	P52888	46	GC19P002785	1.23436	https://www.genecards.org/cgi-bin/carddisp.pl?gene=THOP1
PUM2	Pumilio RNA Binding Family Member 2	Protein Coding	Q8TB72	45	GC02M020422	1.23436	https://www.genecards.org/cgi-bin/carddisp.pl?gene=PUM2
RCN1	Reticulocalbin 1	Protein Coding	Q15293	45	GC11P032090	1.23436	https://www.genecards.org/cgi-bin/carddisp.pl?gene=RCN1
PITRM1	Pitrilysin Metallopeptidase 1	Protein Coding	Q5JRX3	44	GC10M003138	1.23436	https://www.genecards.org/cgi-bin/carddisp.pl?gene=PITRM1
NIBAN2	Niban Apoptosis Regulator 2	Protein Coding	Q96TA1	41	GC09M127633	1.23436	https://www.genecards.org/cgi-bin/carddisp.pl?gene=NIBAN2
KPNA5	Karyopherin Subunit Alpha 5	Protein Coding	O15131	40	GC06P116681	1.23436	https://www.genecards.org/cgi-bin/carddisp.pl?gene=KPNA5
VPS16	VPS16 Core Subunit Of CORVET And HOPS Complexes	Protein Coding	Q9H269	40	GC20P002840	1.23436	https://www.genecards.org/cgi-bin/carddisp.pl?gene=VPS16
CWC22	CWC22 Spliceosome Associated Protein Homolog	Protein Coding	Q9HCG8	39	GC02M179944	1.23436	https://www.genecards.org/cgi-bin/carddisp.pl?gene=CWC22
NEPRO	Nucleolus And Neural Progenitor Protein	Protein Coding	Q6NW34	39	GC03M113009	1.23436	https://www.genecards.org/cgi-bin/carddisp.pl?gene=NEPRO
FASTKD5	FAST Kinase Domains 5	Protein Coding	Q7L8L6	36	GC20M003911	1.23436	https://www.genecards.org/cgi-bin/carddisp.pl?gene=FASTKD5
FTMT	Ferritin Mitochondrial	Protein Coding	Q8N4E7	41	GC05P121851	1.23257	https://www.genecards.org/cgi-bin/carddisp.pl?gene=FTMT
CA2	Carbonic Anhydrase 2	Protein Coding	P00918	54	GC08P085463	1.22438	https://www.genecards.org/cgi-bin/carddisp.pl?gene=CA2
HDGF	Heparin Binding Growth Factor	Protein Coding	P51858	44	GC01M158911	1.22438	https://www.genecards.org/cgi-bin/carddisp.pl?gene=HDGF
NEFM	Neurofilament Medium Chain	Protein Coding	P07197	46	GC08P024913	1.21446	https://www.genecards.org/cgi-bin/carddisp.pl?gene=NEFM
SCD	Stearoyl-CoA Desaturase	Protein Coding	O00767	53	GC10P100347	1.21209	https://www.genecards.org/cgi-bin/carddisp.pl?gene=SCD
POR	Cytochrome P450 Oxidoreductase	Protein Coding	P16435	52	GC07P075899	1.21209	https://www.genecards.org/cgi-bin/carddisp.pl?gene=POR
DGKE	Diacylglycerol Kinase Epsilon	Protein Coding	P52429	50	GC17P056834	1.21209	https://www.genecards.org/cgi-bin/carddisp.pl?gene=DGKE
POLR3A	RNA Polymerase III Subunit A	Protein Coding	O14802	48	GC10M078987	1.21209	https://www.genecards.org/cgi-bin/carddisp.pl?gene=POLR3A
KIF1A	Kinesin Family Member 1A	Protein Coding	Q12756	46	GC02M240713	1.21209	https://www.genecards.org/cgi-bin/carddisp.pl?gene=KIF1A
U2AF1	U2 Small Nuclear RNA Auxiliary Factor 1	Protein Coding	Q01081	46	GC21M043092	1.21209	https://www.genecards.org/cgi-bin/carddisp.pl?gene=U2AF1
VAC14	VAC14 Component Of PIKFYVE Complex	Protein Coding	Q08AM6	46	GC16M072526	1.21209	https://www.genecards.org/cgi-bin/carddisp.pl?gene=VAC14
YME1L1	YME1 Like 1 ATPase	Protein Coding	Q96TA2	46	GC10M027110	1.21209	https://www.genecards.org/cgi-bin/carddisp.pl?gene=YME1L1
ACTL6A	Actin Like 6A	Protein Coding	O96019	45	GC03P179562	1.21209	https://www.genecards.org/cgi-bin/carddisp.pl?gene=ACTL6A
CDKAL1	CDK5 Regulatory Subunit Associated Protein 1 Like 1	Protein Coding	Q5VV42	44	GC06P020534	1.21209	https://www.genecards.org/cgi-bin/carddisp.pl?gene=CDKAL1
PIGS	Phosphatidylinositol Glycan Anchor Biosynthesis Class S	Protein Coding	Q96S52	44	GC17M028553	1.21209	https://www.genecards.org/cgi-bin/carddisp.pl?gene=PIGS
SYNE2	Spectrin Repeat Containing Nuclear Envelope Protein 2	Protein Coding	Q8WXH0	44	GC14P063761	1.21209	https://www.genecards.org/cgi-bin/carddisp.pl?gene=SYNE2
GORASP2	Golgi Reassembly Stacking Protein 2	Protein Coding	Q9H8Y8	43	GC02P170928	1.21209	https://www.genecards.org/cgi-bin/carddisp.pl?gene=GORASP2
DDX54	DEAD-Box Helicase 54	Protein Coding	Q8TDD1	42	GC12M113157	1.21209	https://www.genecards.org/cgi-bin/carddisp.pl?gene=DDX54
SUN1	Sad1 And UNC84 Domain Containing 1	Protein Coding	O94901	42	GC07P000815	1.21209	https://www.genecards.org/cgi-bin/carddisp.pl?gene=SUN1
MIOS	Meiosis Regulator For Oocyte Development	Protein Coding	Q9NXC5	41	GC07P009246	1.21209	https://www.genecards.org/cgi-bin/carddisp.pl?gene=MIOS
OSBPL8	Oxysterol Binding Protein Like 8	Protein Coding	Q9BZF1	41	GC12M076354	1.21209	https://www.genecards.org/cgi-bin/carddisp.pl?gene=OSBPL8
DHX57	DExH-Box Helicase 57	Protein Coding	Q6P158	39	GC02M038797	1.21209	https://www.genecards.org/cgi-bin/carddisp.pl?gene=DHX57
TOR1AIP2	Torsin 1A Interacting Protein 2	Protein Coding	Q9H496	38	GC01M185214	1.21209	https://www.genecards.org/cgi-bin/carddisp.pl?gene=TOR1AIP2
SIAH1	Siah E3 Ubiquitin Protein Ligase 1	Protein Coding	Q8IUQ4	50	GC16M048357	1.20687	https://www.genecards.org/cgi-bin/carddisp.pl?gene=SIAH1
NRF1	Nuclear Respiratory Factor 1	Protein Coding	Q16656	48	GC07P129611	1.20687	https://www.genecards.org/cgi-bin/carddisp.pl?gene=NRF1
RCAN1	Regulator Of Calcineurin 1	Protein Coding	P53805	46	GC21M034513	1.20687	https://www.genecards.org/cgi-bin/carddisp.pl?gene=RCAN1
SDCBP	Syndecan Binding Protein	Protein Coding	O00560	44	GC08P058539	1.20687	https://www.genecards.org/cgi-bin/carddisp.pl?gene=SDCBP
PRDX6	Peroxiredoxin 6	Protein Coding	P30041	50	GC01P173477	1.19204	https://www.genecards.org/cgi-bin/carddisp.pl?gene=PRDX6
TRNT1	TRNA Nucleotidyl Transferase 1	Protein Coding	Q96Q11	46	GC03P003126	1.18846	https://www.genecards.org/cgi-bin/carddisp.pl?gene=TRNT1
BCS1L	BCS1 Homolog, Ubiquinol-Cytochrome C Reductase Complex Chaperone	Protein Coding	Q9Y276	48	GC02P218658	1.18788	https://www.genecards.org/cgi-bin/carddisp.pl?gene=BCS1L
ZFYVE1	Zinc Finger FYVE-Type Containing 1	Protein Coding	Q9HBF4	40	GC14M072969	1.1861	https://www.genecards.org/cgi-bin/carddisp.pl?gene=ZFYVE1
MYO1B	Myosin IB	Protein Coding	O43795	42	GC02P191246	1.17763	https://www.genecards.org/cgi-bin/carddisp.pl?gene=MYO1B
ATP4A	ATPase H+/K+ Transporting Subunit Alpha	Protein Coding	P20648	44	GC19M086285	1.169	https://www.genecards.org/cgi-bin/carddisp.pl?gene=ATP4A
RAB11FIP5	RAB11 Family Interacting Protein 5	Protein Coding	Q9BXF6	43	GC02M073148	1.169	https://www.genecards.org/cgi-bin/carddisp.pl?gene=RAB11FIP5
SCFD1	Sec1 Family Domain Containing 1	Protein Coding	Q8WVM8	43	GC14P030622	1.169	https://www.genecards.org/cgi-bin/carddisp.pl?gene=SCFD1
STX12	Syntaxin 12	Protein Coding	Q86Y82	41	GC01P031806	1.169	https://www.genecards.org/cgi-bin/carddisp.pl?gene=STX12
HDAC3	Histone Deacetylase 3	Protein Coding	O15379	53	GC05M141620	1.16348	https://www.genecards.org/cgi-bin/carddisp.pl?gene=HDAC3
KRAS	KRAS Proto-Oncogene, GTPase	Protein Coding	P01116	56	GC12M027012	1.1611	https://www.genecards.org/cgi-bin/carddisp.pl?gene=KRAS
WDR46	WD Repeat Domain 46	Protein Coding	O15213	41	GC06M033279	1.1611	https://www.genecards.org/cgi-bin/carddisp.pl?gene=WDR46
ATP5F1A	ATP Synthase F1 Subunit Alpha	Protein Coding	P25705	50	GC18M046081	1.15029	https://www.genecards.org/cgi-bin/carddisp.pl?gene=ATP5F1A
HRAS	HRas Proto-Oncogene, GTPase	Protein Coding	P01112	55	GC11M009562	1.14827	https://www.genecards.org/cgi-bin/carddisp.pl?gene=HRAS
PNP	Purine Nucleoside Phosphorylase	Protein Coding	P00491	53	GC14P041506	1.1473	https://www.genecards.org/cgi-bin/carddisp.pl?gene=PNP
PIN1	Peptidylprolyl Cis/Trans Isomerase, NIMA-Interacting 1	Protein Coding	Q13526	51	GC19P009835	1.1473	https://www.genecards.org/cgi-bin/carddisp.pl?gene=PIN1
FMR1	Fragile X Messenger Ribonucleoprotein 1	Protein Coding	Q06787	48	GC0XP147989	1.1473	https://www.genecards.org/cgi-bin/carddisp.pl?gene=FMR1
LANCL1	LanC Like Glutathione S-Transferase 1	Protein Coding	O43813	41	GC02M210431	1.1473	https://www.genecards.org/cgi-bin/carddisp.pl?gene=LANCL1
IBA57	Iron-Sulfur Cluster Assembly Factor IBA57	Protein Coding	Q5T440	40	GC01P228165	1.1473	https://www.genecards.org/cgi-bin/carddisp.pl?gene=IBA57
USP35	Ubiquitin Specific Peptidase 35	Protein Coding	Q9P2H5	38	GC11P078188	1.1473	https://www.genecards.org/cgi-bin/carddisp.pl?gene=USP35
ATAD3C	ATPase Family AAA Domain Containing 3C	Protein Coding	Q5T2N8	36	GC01P001449	1.1473	https://www.genecards.org/cgi-bin/carddisp.pl?gene=ATAD3C
LMNA	Lamin A/C	Protein Coding	P02545	53	GC01P156082	1.13673	https://www.genecards.org/cgi-bin/carddisp.pl?gene=LMNA
SLC25A3	Solute Carrier Family 25 Member 3	Protein Coding	Q00325	48	GC12P098593	1.13673	https://www.genecards.org/cgi-bin/carddisp.pl?gene=SLC25A3
GLB1	Galactosidase Beta 1	Protein Coding	P16278	52	GC03M032963	1.13125	https://www.genecards.org/cgi-bin/carddisp.pl?gene=GLB1
BAX	BCL2 Associated X, Apoptosis Regulator	Protein Coding	Q07812	54	GC19P048954	1.12601	https://www.genecards.org/cgi-bin/carddisp.pl?gene=BAX
IGF1	Insulin Like Growth Factor 1	Protein Coding	P05019	52	GC12M102395	1.12601	https://www.genecards.org/cgi-bin/carddisp.pl?gene=IGF1
TRIM5	Tripartite Motif Containing 5	Protein Coding	Q9C035	45	GC11M009858	1.12601	https://www.genecards.org/cgi-bin/carddisp.pl?gene=TRIM5
HSPA5	Heat Shock Protein Family A (Hsp70) Member 5	Protein Coding	P11021	52	GC09M125234	1.12276	https://www.genecards.org/cgi-bin/carddisp.pl?gene=HSPA5
DDX5	DEAD-Box Helicase 5	Protein Coding	P17844	49	GC17M064498	1.12276	https://www.genecards.org/cgi-bin/carddisp.pl?gene=DDX5
HNRNPK	Heterogeneous Nuclear Ribonucleoprotein K	Protein Coding	P61978	48	GC09M105580	1.12276	https://www.genecards.org/cgi-bin/carddisp.pl?gene=HNRNPK
RPS6	Ribosomal Protein S6	Protein Coding	P62753	47	GC09M019375	1.12276	https://www.genecards.org/cgi-bin/carddisp.pl?gene=RPS6
MATR3	Matrin 3	Protein Coding	P43243	46	GC05P139274	1.12276	https://www.genecards.org/cgi-bin/carddisp.pl?gene=MATR3
RPS16	Ribosomal Protein S16	Protein Coding	P62249	45	GC19M039433	1.12276	https://www.genecards.org/cgi-bin/carddisp.pl?gene=RPS16
DDX17	DEAD-Box Helicase 17	Protein Coding	Q92841	44	GC22M038483	1.12276	https://www.genecards.org/cgi-bin/carddisp.pl?gene=DDX17
HNRNPA3	Heterogeneous Nuclear Ribonucleoprotein A3	Protein Coding	P51991	42	GC02P177212	1.12276	https://www.genecards.org/cgi-bin/carddisp.pl?gene=HNRNPA3
XIAP	X-Linked Inhibitor Of Apoptosis	Protein Coding	P98170	55	GC0XP123859	1.11452	https://www.genecards.org/cgi-bin/carddisp.pl?gene=XIAP
PDK2	Pyruvate Dehydrogenase Kinase 2	Protein Coding	Q15119	46	GC17P093947	1.11452	https://www.genecards.org/cgi-bin/carddisp.pl?gene=PDK2
CALR	Calreticulin	Protein Coding	P27797	55	GC19P012938	1.10835	https://www.genecards.org/cgi-bin/carddisp.pl?gene=CALR
DDX3X	DEAD-Box Helicase 3 X-Linked	Protein Coding	O00571	52	GC0XP041333	1.10835	https://www.genecards.org/cgi-bin/carddisp.pl?gene=DDX3X
HNRNPA1	Heterogeneous Nuclear Ribonucleoprotein A1	Protein Coding	P09651	51	GC12P054280	1.10835	https://www.genecards.org/cgi-bin/carddisp.pl?gene=HNRNPA1
LMNB1	Lamin B1	Protein Coding	P20700	50	GC05P126776	1.10835	https://www.genecards.org/cgi-bin/carddisp.pl?gene=LMNB1
PSMD4	Proteasome 26S Subunit Ubiquitin Receptor, Non-ATPase 4	Protein Coding	P55036	48	GC01P158590	1.10835	https://www.genecards.org/cgi-bin/carddisp.pl?gene=PSMD4
XRCC6	X-Ray Repair Cross Complementing 6	Protein Coding	P12956	48	GC22P061039	1.10835	https://www.genecards.org/cgi-bin/carddisp.pl?gene=XRCC6
PSMC1	Proteasome 26S Subunit, ATPase 1	Protein Coding	P62191	47	GC14P090256	1.10835	https://www.genecards.org/cgi-bin/carddisp.pl?gene=PSMC1
RPN1	Ribophorin I	Protein Coding	P04843	47	GC03M128619	1.10835	https://www.genecards.org/cgi-bin/carddisp.pl?gene=RPN1
SFPQ	Splicing Factor Proline And Glutamine Rich	Protein Coding	P23246	47	GC01M035176	1.10835	https://www.genecards.org/cgi-bin/carddisp.pl?gene=SFPQ
DHX9	DExH-Box Helicase 9	Protein Coding	Q08211	46	GC01P182839	1.10835	https://www.genecards.org/cgi-bin/carddisp.pl?gene=DHX9
PABPC1	Poly(A) Binding Protein Cytoplasmic 1	Protein Coding	P11940	46	GC08M100685	1.10835	https://www.genecards.org/cgi-bin/carddisp.pl?gene=PABPC1
PSMD3	Proteasome 26S Subunit, Non-ATPase 3	Protein Coding	O43242	46	GC17P039980	1.10835	https://www.genecards.org/cgi-bin/carddisp.pl?gene=PSMD3
RPL13	Ribosomal Protein L13	Protein Coding	P26373	46	GC16P092490	1.10835	https://www.genecards.org/cgi-bin/carddisp.pl?gene=RPL13
RPS14	Ribosomal Protein S14	Protein Coding	P62263	46	GC05M150443	1.10835	https://www.genecards.org/cgi-bin/carddisp.pl?gene=RPS14
SNRNP200	Small Nuclear Ribonucleoprotein U5 Subunit 200	Protein Coding	O75643	46	GC02M100216	1.10835	https://www.genecards.org/cgi-bin/carddisp.pl?gene=SNRNP200
HNRNPC	Heterogeneous Nuclear Ribonucleoprotein C	Protein Coding	P07910	45	GC14M026085	1.10835	https://www.genecards.org/cgi-bin/carddisp.pl?gene=HNRNPC
HNRNPF	Heterogeneous Nuclear Ribonucleoprotein F	Protein Coding	P52597	45	GC10M043385	1.10835	https://www.genecards.org/cgi-bin/carddisp.pl?gene=HNRNPF
HNRNPR	Heterogeneous Nuclear Ribonucleoprotein R	Protein Coding	O43390	45	GC01M023303	1.10835	https://www.genecards.org/cgi-bin/carddisp.pl?gene=HNRNPR
IGF2BP1	Insulin Like Growth Factor 2 MRNA Binding Protein 1	Protein Coding	Q9NZI8	44	GC17P093924	1.10835	https://www.genecards.org/cgi-bin/carddisp.pl?gene=IGF2BP1
RPL22	Ribosomal Protein L22	Protein Coding	P35268	44	GC01M011755	1.10835	https://www.genecards.org/cgi-bin/carddisp.pl?gene=RPL22
PSMD1	Proteasome 26S Subunit, Non-ATPase 1	Protein Coding	Q99460	43	GC02P231056	1.10835	https://www.genecards.org/cgi-bin/carddisp.pl?gene=PSMD1
PTCD3	Pentatricopeptide Repeat Domain 3	Protein Coding	Q96EY7	43	GC02P086106	1.10835	https://www.genecards.org/cgi-bin/carddisp.pl?gene=PTCD3
RPS8	Ribosomal Protein S8	Protein Coding	P62241	42	GC01P044775	1.10835	https://www.genecards.org/cgi-bin/carddisp.pl?gene=RPS8
SYNCRIP	Synaptotagmin Binding Cytoplasmic RNA Interacting Protein	Protein Coding	O60506	42	GC06M085607	1.10835	https://www.genecards.org/cgi-bin/carddisp.pl?gene=SYNCRIP
RDH13	Retinol Dehydrogenase 13	Protein Coding	Q8NBN7	43	GC19M055039	1.1018	https://www.genecards.org/cgi-bin/carddisp.pl?gene=RDH13
OSBPL5	Oxysterol Binding Protein Like 5	Protein Coding	Q9H0X9	42	GC11M009686	1.1018	https://www.genecards.org/cgi-bin/carddisp.pl?gene=OSBPL5
SLC25A12	Solute Carrier Family 25 Member 12	Protein Coding	O75746	50	GC02M171783	1.09701	https://www.genecards.org/cgi-bin/carddisp.pl?gene=SLC25A12
LIG3	DNA Ligase 3	Protein Coding	P49916	49	GC17P034980	1.09701	https://www.genecards.org/cgi-bin/carddisp.pl?gene=LIG3
STK38	Serine/Threonine Kinase 38	Protein Coding	Q15208	45	GC06M036493	1.09701	https://www.genecards.org/cgi-bin/carddisp.pl?gene=STK38
MRPS7	Mitochondrial Ribosomal Protein S7	Protein Coding	Q9Y2R9	42	GC17P094460	1.09701	https://www.genecards.org/cgi-bin/carddisp.pl?gene=MRPS7
IGKC	Immunoglobulin Kappa Constant	Protein Coding	P01834	36	GC02M092073	1.09701	https://www.genecards.org/cgi-bin/carddisp.pl?gene=IGKC
CAD	Carbamoyl-Phosphate Synthetase 2, Aspartate Transcarbamylase, And Dihydroorotase	Protein Coding	P27708	53	GC02P027217	1.09345	https://www.genecards.org/cgi-bin/carddisp.pl?gene=CAD
PPP2R1A	Protein Phosphatase 2 Scaffold Subunit Aalpha	Protein Coding	P30153	52	GC19P096484	1.09345	https://www.genecards.org/cgi-bin/carddisp.pl?gene=PPP2R1A
MCM2	Minichromosome Maintenance Complex Component 2	Protein Coding	P49736	51	GC03P127598	1.09345	https://www.genecards.org/cgi-bin/carddisp.pl?gene=MCM2
ACTN4	Actinin Alpha 4	Protein Coding	O43707	50	GC19P038647	1.09345	https://www.genecards.org/cgi-bin/carddisp.pl?gene=ACTN4
HSD17B10	Hydroxysteroid 17-Beta Dehydrogenase 10	Protein Coding	Q99714	50	GC0XM053431	1.09345	https://www.genecards.org/cgi-bin/carddisp.pl?gene=HSD17B10
RPSA	Ribosomal Protein SA	Protein Coding	P08865	50	GC03P039406	1.09345	https://www.genecards.org/cgi-bin/carddisp.pl?gene=RPSA
CLTC	Clathrin Heavy Chain	Protein Coding	Q00610	49	GC17P059619	1.09345	https://www.genecards.org/cgi-bin/carddisp.pl?gene=CLTC
DYNC1H1	Dynein Cytoplasmic 1 Heavy Chain 1	Protein Coding	Q14204	49	GC14P113788	1.09345	https://www.genecards.org/cgi-bin/carddisp.pl?gene=DYNC1H1
MCM5	Minichromosome Maintenance Complex Component 5	Protein Coding	P33992	49	GC22P035400	1.09345	https://www.genecards.org/cgi-bin/carddisp.pl?gene=MCM5
SLC25A1	Solute Carrier Family 25 Member 1	Protein Coding	P53007	49	GC22M019758	1.09345	https://www.genecards.org/cgi-bin/carddisp.pl?gene=SLC25A1
MTHFD1	Methylenetetrahydrofolate Dehydrogenase, Cyclohydrolase And Formyltetrahydrofolate Synthetase 1	Protein Coding	P11586	48	GC14P064388	1.09345	https://www.genecards.org/cgi-bin/carddisp.pl?gene=MTHFD1
RBBP4	RB Binding Protein 4, Chromatin Remodeling Factor	Protein Coding	Q09028	48	GC01P032651	1.09345	https://www.genecards.org/cgi-bin/carddisp.pl?gene=RBBP4
RUVBL2	RuvB Like AAA ATPase 2	Protein Coding	Q9Y230	48	GC19P048993	1.09345	https://www.genecards.org/cgi-bin/carddisp.pl?gene=RUVBL2
NCL	Nucleolin	Protein Coding	P19338	47	GC02M231453	1.09345	https://www.genecards.org/cgi-bin/carddisp.pl?gene=NCL
RACK1	Receptor For Activated C Kinase 1	Protein Coding	P63244	47	GC05M182417	1.09345	https://www.genecards.org/cgi-bin/carddisp.pl?gene=RACK1
RPL10	Ribosomal Protein L10	Protein Coding	P27635	47	GC0XP154389	1.09345	https://www.genecards.org/cgi-bin/carddisp.pl?gene=RPL10
RPS20	Ribosomal Protein S20	Protein Coding	P60866	47	GC08M056067	1.09345	https://www.genecards.org/cgi-bin/carddisp.pl?gene=RPS20
BAG3	BAG Cochaperone 3	Protein Coding	O95817	46	GC10P119651	1.09345	https://www.genecards.org/cgi-bin/carddisp.pl?gene=BAG3
PSMD2	Proteasome 26S Subunit Ubiquitin Receptor, Non-ATPase 2	Protein Coding	Q13200	46	GC03P184298	1.09345	https://www.genecards.org/cgi-bin/carddisp.pl?gene=PSMD2
DNAJA1	DnaJ Heat Shock Protein Family (Hsp40) Member A1	Protein Coding	P31689	45	GC09P033025	1.09345	https://www.genecards.org/cgi-bin/carddisp.pl?gene=DNAJA1
HDLBP	High Density Lipoprotein Binding Protein	Protein Coding	Q00341	45	GC02M241227	1.09345	https://www.genecards.org/cgi-bin/carddisp.pl?gene=HDLBP
RPL7A	Ribosomal Protein L7a	Protein Coding	P62424	45	GC09P133348	1.09345	https://www.genecards.org/cgi-bin/carddisp.pl?gene=RPL7A
BAG2	BAG Cochaperone 2	Protein Coding	O95816	44	GC06P057172	1.09345	https://www.genecards.org/cgi-bin/carddisp.pl?gene=BAG2
CCT6A	Chaperonin Containing TCP1 Subunit 6A	Protein Coding	P40227	44	GC07P056051	1.09345	https://www.genecards.org/cgi-bin/carddisp.pl?gene=CCT6A
RBM14	RNA Binding Motif Protein 14	Protein Coding	Q96PK6	44	GC11P082047	1.09345	https://www.genecards.org/cgi-bin/carddisp.pl?gene=RBM14
HNRNPH2	Heterogeneous Nuclear Ribonucleoprotein H2	Protein Coding	P55795	43	GC0XP101408	1.09345	https://www.genecards.org/cgi-bin/carddisp.pl?gene=HNRNPH2
RPL14	Ribosomal Protein L14	Protein Coding	P50914	43	GC03P040458	1.09345	https://www.genecards.org/cgi-bin/carddisp.pl?gene=RPL14
RPL6	Ribosomal Protein L6	Protein Coding	Q02878	43	GC12M112320	1.09345	https://www.genecards.org/cgi-bin/carddisp.pl?gene=RPL6
RBM39	RNA Binding Motif Protein 39	Protein Coding	Q14498	42	GC20M035703	1.09345	https://www.genecards.org/cgi-bin/carddisp.pl?gene=RBM39
RPL17	Ribosomal Protein L17	Protein Coding	P18621	42	GC18M049488	1.09345	https://www.genecards.org/cgi-bin/carddisp.pl?gene=RPL17
RPS25	Ribosomal Protein S25	Protein Coding	P62851	41	GC11M119015	1.09345	https://www.genecards.org/cgi-bin/carddisp.pl?gene=RPS25
IKBKG	Inhibitor Of Nuclear Factor Kappa B Kinase Regulatory Subunit Gamma	Protein Coding	Q9Y6K9	52	GC0XP154541	1.0786	https://www.genecards.org/cgi-bin/carddisp.pl?gene=IKBKG
HSPA6	Heat Shock Protein Family A (Hsp70) Member 6	Protein Coding	P17066	47	GC01P161524	1.0786	https://www.genecards.org/cgi-bin/carddisp.pl?gene=HSPA6
UBE2D2	Ubiquitin Conjugating Enzyme E2 D2	Protein Coding	P62837	47	GC05P139526	1.0786	https://www.genecards.org/cgi-bin/carddisp.pl?gene=UBE2D2
ATP2A2	ATPase Sarcoplasmic/Endoplasmic Reticulum Ca2+ Transporting 2	Protein Coding	P16615	54	GC12P110280	1.07801	https://www.genecards.org/cgi-bin/carddisp.pl?gene=ATP2A2
P4HB	Prolyl 4-Hydroxylase Subunit Beta	Protein Coding	P07237	53	GC17M081843	1.07801	https://www.genecards.org/cgi-bin/carddisp.pl?gene=P4HB
ACACA	Acetyl-CoA Carboxylase Alpha	Protein Coding	Q13085	52	GC17M037084	1.07801	https://www.genecards.org/cgi-bin/carddisp.pl?gene=ACACA
IRAK1	Interleukin 1 Receptor Associated Kinase 1	Protein Coding	P51617	52	GC0XM154010	1.07801	https://www.genecards.org/cgi-bin/carddisp.pl?gene=IRAK1
YWHAG	Tyrosine 3-Monooxygenase/Tryptophan 5-Monooxygenase Activation Protein Gamma	Protein Coding	P61981	52	GC07M078254	1.07801	https://www.genecards.org/cgi-bin/carddisp.pl?gene=YWHAG
FLNB	Filamin B	Protein Coding	O75369	51	GC03P058008	1.07801	https://www.genecards.org/cgi-bin/carddisp.pl?gene=FLNB
GPI	Glucose-6-Phosphate Isomerase	Protein Coding	P06744	51	GC19P034359	1.07801	https://www.genecards.org/cgi-bin/carddisp.pl?gene=GPI
MCM4	Minichromosome Maintenance Complex Component 4	Protein Coding	P33991	51	GC08P047965	1.07801	https://www.genecards.org/cgi-bin/carddisp.pl?gene=MCM4
MRE11	MRE11 Homolog, Double Strand Break Repair Nuclease	Protein Coding	P49959	51	GC11M117526	1.07801	https://www.genecards.org/cgi-bin/carddisp.pl?gene=MRE11
RPL5	Ribosomal Protein L5	Protein Coding	P46777	51	GC01P092832	1.07801	https://www.genecards.org/cgi-bin/carddisp.pl?gene=RPL5
SMC1A	Structural Maintenance Of Chromosomes 1A	Protein Coding	Q14683	51	GC0XM053374	1.07801	https://www.genecards.org/cgi-bin/carddisp.pl?gene=SMC1A
ASNS	Asparagine Synthetase (Glutamine-Hydrolyzing)	Protein Coding	P08243	50	GC07M097854	1.07801	https://www.genecards.org/cgi-bin/carddisp.pl?gene=ASNS
HADHA	Hydroxyacyl-CoA Dehydrogenase Trifunctional Multienzyme Complex Subunit Alpha	Protein Coding	P40939	50	GC02M026190	1.07801	https://www.genecards.org/cgi-bin/carddisp.pl?gene=HADHA
HADHB	Hydroxyacyl-CoA Dehydrogenase Trifunctional Multienzyme Complex Subunit Beta	Protein Coding	P55084	50	GC02P026243	1.07801	https://www.genecards.org/cgi-bin/carddisp.pl?gene=HADHB
LDHB	Lactate Dehydrogenase B	Protein Coding	P07195	50	GC12M021635	1.07801	https://www.genecards.org/cgi-bin/carddisp.pl?gene=LDHB
PRMT5	Protein Arginine Methyltransferase 5	Protein Coding	O14744	50	GC14M022920	1.07801	https://www.genecards.org/cgi-bin/carddisp.pl?gene=PRMT5
PSAT1	Phosphoserine Aminotransferase 1	Protein Coding	Q9Y617	50	GC09P078297	1.07801	https://www.genecards.org/cgi-bin/carddisp.pl?gene=PSAT1
RANBP2	RAN Binding Protein 2	Protein Coding	P49792	50	GC02P108719	1.07801	https://www.genecards.org/cgi-bin/carddisp.pl?gene=RANBP2
AFG3L2	AFG3 Like Matrix AAA Peptidase Subunit 2	Protein Coding	Q9Y4W6	49	GC18M012328	1.07801	https://www.genecards.org/cgi-bin/carddisp.pl?gene=AFG3L2
ATIC	5-Aminoimidazole-4-Carboxamide Ribonucleotide Formyltransferase/IMP Cyclohydrolase	Protein Coding	P31939	49	GC02P215311	1.07801	https://www.genecards.org/cgi-bin/carddisp.pl?gene=ATIC
GARS1	Glycyl-TRNA Synthetase 1	Protein Coding	P41250	49	GC07P030580	1.07801	https://www.genecards.org/cgi-bin/carddisp.pl?gene=GARS1
HYOU1	Hypoxia Up-Regulated 1	Protein Coding	Q9Y4L1	49	GC11M120774	1.07801	https://www.genecards.org/cgi-bin/carddisp.pl?gene=HYOU1
KARS1	Lysyl-TRNA Synthetase 1	Protein Coding	Q15046	49	GC16M075947	1.07801	https://www.genecards.org/cgi-bin/carddisp.pl?gene=KARS1
MCM3	Minichromosome Maintenance Complex Component 3	Protein Coding	P25205	49	GC06M052264	1.07801	https://www.genecards.org/cgi-bin/carddisp.pl?gene=MCM3
CCT5	Chaperonin Containing TCP1 Subunit 5	Protein Coding	P48643	48	GC05P010236	1.07801	https://www.genecards.org/cgi-bin/carddisp.pl?gene=CCT5
CHD4	Chromodomain Helicase DNA Binding Protein 4	Protein Coding	Q14839	48	GC12M006570	1.07801	https://www.genecards.org/cgi-bin/carddisp.pl?gene=CHD4
DDX6	DEAD-Box Helicase 6	Protein Coding	P26196	48	GC11M118762	1.07801	https://www.genecards.org/cgi-bin/carddisp.pl?gene=DDX6
FARSB	Phenylalanyl-TRNA Synthetase Subunit Beta	Protein Coding	Q9NSD9	48	GC02M222570	1.07801	https://www.genecards.org/cgi-bin/carddisp.pl?gene=FARSB
FKBP4	FKBP Prolyl Isomerase 4	Protein Coding	Q02790	48	GC12P002810	1.07801	https://www.genecards.org/cgi-bin/carddisp.pl?gene=FKBP4
FLNC	Filamin C	Protein Coding	Q14315	48	GC07P128830	1.07801	https://www.genecards.org/cgi-bin/carddisp.pl?gene=FLNC
FXR1	FMR1 Autosomal Homolog 1	Protein Coding	P51114	48	GC03P180868	1.07801	https://www.genecards.org/cgi-bin/carddisp.pl?gene=FXR1
GMPS	Guanine Monophosphate Synthase	Protein Coding	P49915	48	GC03P155870	1.07801	https://www.genecards.org/cgi-bin/carddisp.pl?gene=GMPS
IARS1	Isoleucyl-TRNA Synthetase 1	Protein Coding	P41252	48	GC09M105793	1.07801	https://www.genecards.org/cgi-bin/carddisp.pl?gene=IARS1
IGF2BP2	Insulin Like Growth Factor 2 MRNA Binding Protein 2	Protein Coding	Q9Y6M1	48	GC03M185643	1.07801	https://www.genecards.org/cgi-bin/carddisp.pl?gene=IGF2BP2
LARS1	Leucyl-TRNA Synthetase 1	Protein Coding	Q9P2J5	48	GC05M146114	1.07801	https://www.genecards.org/cgi-bin/carddisp.pl?gene=LARS1
NONO	Non-POU Domain Containing Octamer Binding	Protein Coding	Q15233	48	GC0XP071255	1.07801	https://www.genecards.org/cgi-bin/carddisp.pl?gene=NONO
RARS1	Arginyl-TRNA Synthetase 1	Protein Coding	P54136	48	GC05P168487	1.07801	https://www.genecards.org/cgi-bin/carddisp.pl?gene=RARS1
SF3B1	Splicing Factor 3b Subunit 1	Protein Coding	O75533	48	GC02M197453	1.07801	https://www.genecards.org/cgi-bin/carddisp.pl?gene=SF3B1
STIP1	Stress Induced Phosphoprotein 1	Protein Coding	P31948	48	GC11P081823	1.07801	https://www.genecards.org/cgi-bin/carddisp.pl?gene=STIP1
TRIM28	Tripartite Motif Containing 28	Protein Coding	Q13263	48	GC19P058544	1.07801	https://www.genecards.org/cgi-bin/carddisp.pl?gene=TRIM28
AGPS	Alkylglycerone Phosphate Synthase	Protein Coding	O00116	47	GC02P177392	1.07801	https://www.genecards.org/cgi-bin/carddisp.pl?gene=AGPS
CTTN	Cortactin	Protein Coding	Q14247	47	GC11P070398	1.07801	https://www.genecards.org/cgi-bin/carddisp.pl?gene=CTTN
EIF3A	Eukaryotic Translation Initiation Factor 3 Subunit A	Protein Coding	Q14152	47	GC10M119034	1.07801	https://www.genecards.org/cgi-bin/carddisp.pl?gene=EIF3A
GART	Phosphoribosylglycinamide Formyltransferase, Phosphoribosylglycinamide Synthetase, Phosphoribosylaminoimidazole Synthetase	Protein Coding	P22102	47	GC21M033503	1.07801	https://www.genecards.org/cgi-bin/carddisp.pl?gene=GART
IQGAP1	IQ Motif Containing GTPase Activating Protein 1	Protein Coding	P46940	47	GC15P090388	1.07801	https://www.genecards.org/cgi-bin/carddisp.pl?gene=IQGAP1
MCCC2	Methylcrotonyl-CoA Carboxylase Subunit 2	Protein Coding	Q9HCC0	47	GC05P075769	1.07801	https://www.genecards.org/cgi-bin/carddisp.pl?gene=MCCC2
MCM6	Minichromosome Maintenance Complex Component 6	Protein Coding	Q14566	47	GC02M135839	1.07801	https://www.genecards.org/cgi-bin/carddisp.pl?gene=MCM6
NDUFS2	NADH:Ubiquinone Oxidoreductase Core Subunit S2	Protein Coding	O75306	47	GC01P161197	1.07801	https://www.genecards.org/cgi-bin/carddisp.pl?gene=NDUFS2
PDCD6IP	Programmed Cell Death 6 Interacting Protein	Protein Coding	Q8WUM4	47	GC03P033798	1.07801	https://www.genecards.org/cgi-bin/carddisp.pl?gene=PDCD6IP
VARS1	Valyl-TRNA Synthetase 1	Protein Coding	P26640	47	GC06M087225	1.07801	https://www.genecards.org/cgi-bin/carddisp.pl?gene=VARS1
EFTUD2	Elongation Factor Tu GTP Binding Domain Containing 2	Protein Coding	Q15029	46	GC17M068292	1.07801	https://www.genecards.org/cgi-bin/carddisp.pl?gene=EFTUD2
LMNB2	Lamin B2	Protein Coding	Q03252	46	GC19M016591	1.07801	https://www.genecards.org/cgi-bin/carddisp.pl?gene=LMNB2
MTA2	Metastasis Associated 1 Family Member 2	Protein Coding	O94776	46	GC11M116726	1.07801	https://www.genecards.org/cgi-bin/carddisp.pl?gene=MTA2
RBBP7	RB Binding Protein 7, Chromatin Remodeling Factor	Protein Coding	Q16576	46	GC0XM016839	1.07801	https://www.genecards.org/cgi-bin/carddisp.pl?gene=RBBP7
RBMX	RNA Binding Motif Protein X-Linked	Protein Coding	P38159	46	GC0XM136848	1.07801	https://www.genecards.org/cgi-bin/carddisp.pl?gene=RBMX
RPN2	Ribophorin II	Protein Coding	P04844	46	GC20P037178	1.07801	https://www.genecards.org/cgi-bin/carddisp.pl?gene=RPN2
SRSF1	Serine And Arginine Rich Splicing Factor 1	Protein Coding	Q07955	46	GC17M068735	1.07801	https://www.genecards.org/cgi-bin/carddisp.pl?gene=SRSF1
SSB	Small RNA Binding Exonuclease Protection Factor La	Protein Coding	P05455	46	GC02P169791	1.07801	https://www.genecards.org/cgi-bin/carddisp.pl?gene=SSB
TLN1	Talin 1	Protein Coding	Q9Y490	46	GC09M035696	1.07801	https://www.genecards.org/cgi-bin/carddisp.pl?gene=TLN1
ACSL3	Acyl-CoA Synthetase Long Chain Family Member 3	Protein Coding	O95573	45	GC02P222860	1.07801	https://www.genecards.org/cgi-bin/carddisp.pl?gene=ACSL3
ARCN1	Archain 1	Protein Coding	P48444	45	GC11P118572	1.07801	https://www.genecards.org/cgi-bin/carddisp.pl?gene=ARCN1
DHX15	DEAH-Box Helicase 15	Protein Coding	O43143	45	GC04M024519	1.07801	https://www.genecards.org/cgi-bin/carddisp.pl?gene=DHX15
DIS3	DIS3 Homolog, Exosome Endoribonuclease And 3'-5' Exoribonuclease	Protein Coding	Q9Y2L1	45	GC13M072752	1.07801	https://www.genecards.org/cgi-bin/carddisp.pl?gene=DIS3
DYNC1I2	Dynein Cytoplasmic 1 Intermediate Chain 2	Protein Coding	Q13409	45	GC02P171687	1.07801	https://www.genecards.org/cgi-bin/carddisp.pl?gene=DYNC1I2
ELAVL1	ELAV Like RNA Binding Protein 1	Protein Coding	Q15717	45	GC19M007958	1.07801	https://www.genecards.org/cgi-bin/carddisp.pl?gene=ELAVL1
GSPT1	G1 To S Phase Transition 1	Protein Coding	P15170	45	GC16M011868	1.07801	https://www.genecards.org/cgi-bin/carddisp.pl?gene=GSPT1
IARS2	Isoleucyl-TRNA Synthetase 2, Mitochondrial	Protein Coding	Q9NSE4	45	GC01P220094	1.07801	https://www.genecards.org/cgi-bin/carddisp.pl?gene=IARS2
IGF2BP3	Insulin Like Growth Factor 2 MRNA Binding Protein 3	Protein Coding	O00425	45	GC07M023517	1.07801	https://www.genecards.org/cgi-bin/carddisp.pl?gene=IGF2BP3
KHDRBS1	KH RNA Binding Domain Containing, Signal Transduction Associated 1	Protein Coding	Q07666	45	GC01P032013	1.07801	https://www.genecards.org/cgi-bin/carddisp.pl?gene=KHDRBS1
PA2G4	Proliferation-Associated 2G4	Protein Coding	Q9UQ80	45	GC12P059070	1.07801	https://www.genecards.org/cgi-bin/carddisp.pl?gene=PA2G4
PABPC4	Poly(A) Binding Protein Cytoplasmic 4	Protein Coding	Q13310	45	GC01M039560	1.07801	https://www.genecards.org/cgi-bin/carddisp.pl?gene=PABPC4
PRPF6	Pre-MRNA Processing Factor 6	Protein Coding	O94906	45	GC20P063981	1.07801	https://www.genecards.org/cgi-bin/carddisp.pl?gene=PRPF6
PSMC5	Proteasome 26S Subunit, ATPase 5	Protein Coding	P62195	45	GC17P063827	1.07801	https://www.genecards.org/cgi-bin/carddisp.pl?gene=PSMC5
RNPEP	Arginyl Aminopeptidase	Protein Coding	Q9H4A4	45	GC01P201982	1.07801	https://www.genecards.org/cgi-bin/carddisp.pl?gene=RNPEP
RPL19	Ribosomal Protein L19	Protein Coding	P84098	45	GC17P039200	1.07801	https://www.genecards.org/cgi-bin/carddisp.pl?gene=RPL19
SEPTIN9	Septin 9	Protein Coding	Q9UHD8	45	GC17P094545	1.07801	https://www.genecards.org/cgi-bin/carddisp.pl?gene=SEPTIN9
SF3B2	Splicing Factor 3b Subunit 2	Protein Coding	Q13435	45	GC11P066050	1.07801	https://www.genecards.org/cgi-bin/carddisp.pl?gene=SF3B2
SRP72	Signal Recognition Particle 72	Protein Coding	O76094	45	GC04P056466	1.07801	https://www.genecards.org/cgi-bin/carddisp.pl?gene=SRP72
CCT8	Chaperonin Containing TCP1 Subunit 8	Protein Coding	P50990	44	GC21M029055	1.07801	https://www.genecards.org/cgi-bin/carddisp.pl?gene=CCT8
HNRNPL	Heterogeneous Nuclear Ribonucleoprotein L	Protein Coding	P14866	44	GC19M038836	1.07801	https://www.genecards.org/cgi-bin/carddisp.pl?gene=HNRNPL
MAGED2	MAGE Family Member D2	Protein Coding	Q9UNF1	44	GC0XP054807	1.07801	https://www.genecards.org/cgi-bin/carddisp.pl?gene=MAGED2
MOV10	Mov10 RISC Complex RNA Helicase	Protein Coding	Q9HCE1	44	GC01P112673	1.07801	https://www.genecards.org/cgi-bin/carddisp.pl?gene=MOV10
PRPF4B	Pre-MRNA Processing Factor 4B	Protein Coding	Q13523	44	GC06P004021	1.07801	https://www.genecards.org/cgi-bin/carddisp.pl?gene=PRPF4B
RPL24	Ribosomal Protein L24	Protein Coding	P83731	44	GC03M101681	1.07801	https://www.genecards.org/cgi-bin/carddisp.pl?gene=RPL24
RPL27A	Ribosomal Protein L27a	Protein Coding	P46776	44	GC11P008682	1.07801	https://www.genecards.org/cgi-bin/carddisp.pl?gene=RPL27A
SND1	Staphylococcal Nuclease And Tudor Domain Containing 1	Protein Coding	Q7KZF4	44	GC07P127652	1.07801	https://www.genecards.org/cgi-bin/carddisp.pl?gene=SND1
YBX1	Y-Box Binding Protein 1	Protein Coding	P67809	44	GC01P042682	1.07801	https://www.genecards.org/cgi-bin/carddisp.pl?gene=YBX1
DNAJC7	DnaJ Heat Shock Protein Family (Hsp40) Member C7	Protein Coding	Q99615	43	GC17M068036	1.07801	https://www.genecards.org/cgi-bin/carddisp.pl?gene=DNAJC7
EIF3L	Eukaryotic Translation Initiation Factor 3 Subunit L	Protein Coding	Q9Y262	43	GC22P037848	1.07801	https://www.genecards.org/cgi-bin/carddisp.pl?gene=EIF3L
EIF5B	Eukaryotic Translation Initiation Factor 5B	Protein Coding	O60841	43	GC02P099337	1.07801	https://www.genecards.org/cgi-bin/carddisp.pl?gene=EIF5B
RPL29	Ribosomal Protein L29	Protein Coding	P47914	43	GC03M053261	1.07801	https://www.genecards.org/cgi-bin/carddisp.pl?gene=RPL29
UFSP2	UFM1 Specific Peptidase 2	Protein Coding	Q9NUQ7	43	GC04M185399	1.07801	https://www.genecards.org/cgi-bin/carddisp.pl?gene=UFSP2
DDX21	DExD-Box Helicase 21	Protein Coding	Q9NR30	42	GC10P068956	1.07801	https://www.genecards.org/cgi-bin/carddisp.pl?gene=DDX21
EIF3B	Eukaryotic Translation Initiation Factor 3 Subunit B	Protein Coding	P55884	42	GC07P002354	1.07801	https://www.genecards.org/cgi-bin/carddisp.pl?gene=EIF3B
FUBP3	Far Upstream Element Binding Protein 3	Protein Coding	Q96I24	42	GC09P136145	1.07801	https://www.genecards.org/cgi-bin/carddisp.pl?gene=FUBP3
ILF3	Interleukin Enhancer Binding Factor 3	Protein Coding	Q12906	42	GC19P095222	1.07801	https://www.genecards.org/cgi-bin/carddisp.pl?gene=ILF3
NOP2	NOP2 Nucleolar Protein	Protein Coding	P46087	42	GC12M006556	1.07801	https://www.genecards.org/cgi-bin/carddisp.pl?gene=NOP2
PRPF19	Pre-MRNA Processing Factor 19	Protein Coding	Q9UMS4	42	GC11M060890	1.07801	https://www.genecards.org/cgi-bin/carddisp.pl?gene=PRPF19
SFXN1	Sideroflexin 1	Protein Coding	Q9H9B4	42	GC05P175477	1.07801	https://www.genecards.org/cgi-bin/carddisp.pl?gene=SFXN1
SRP68	Signal Recognition Particle 68	Protein Coding	Q9UHB9	42	GC17M076038	1.07801	https://www.genecards.org/cgi-bin/carddisp.pl?gene=SRP68
DDX47	DEAD-Box Helicase 47	Protein Coding	Q9H0S4	41	GC12P033955	1.07801	https://www.genecards.org/cgi-bin/carddisp.pl?gene=DDX47
MRPS27	Mitochondrial Ribosomal Protein S27	Protein Coding	Q92552	41	GC05M076817	1.07801	https://www.genecards.org/cgi-bin/carddisp.pl?gene=MRPS27
PGS1	Phosphatidylglycerophosphate Synthase 1	Protein Coding	Q32NB8	41	GC17P078378	1.07801	https://www.genecards.org/cgi-bin/carddisp.pl?gene=PGS1
SRRM2	Serine/Arginine Repetitive Matrix 2	Protein Coding	Q9UQ35	41	GC16P059842	1.07801	https://www.genecards.org/cgi-bin/carddisp.pl?gene=SRRM2
ST13	ST13 Hsp70 Interacting Protein	Protein Coding	P50502	41	GC22M072667	1.07801	https://www.genecards.org/cgi-bin/carddisp.pl?gene=ST13
WRNIP1	WRN Helicase Interacting Protein 1	Protein Coding	Q96S55	41	GC06P002770	1.07801	https://www.genecards.org/cgi-bin/carddisp.pl?gene=WRNIP1
RBM25	RNA Binding Motif Protein 25	Protein Coding	P49756	40	GC14P073058	1.07801	https://www.genecards.org/cgi-bin/carddisp.pl?gene=RBM25
U2SURP	U2 SnRNP Associated SURP Domain Containing	Protein Coding	O15042	40	GC03P142964	1.07801	https://www.genecards.org/cgi-bin/carddisp.pl?gene=U2SURP
UFL1	UFM1 Specific Ligase 1	Protein Coding	O94874	40	GC06P096521	1.07801	https://www.genecards.org/cgi-bin/carddisp.pl?gene=UFL1
ZNF326	Zinc Finger Protein 326	Protein Coding	Q5BKZ1	40	GC01P089995	1.07801	https://www.genecards.org/cgi-bin/carddisp.pl?gene=ZNF326
HSDL2	Hydroxysteroid Dehydrogenase Like 2	Protein Coding	Q6YN16	38	GC09P112381	1.07801	https://www.genecards.org/cgi-bin/carddisp.pl?gene=HSDL2
ZC3H15	Zinc Finger CCCH-Type Containing 15	Protein Coding	Q8WU90	37	GC02P186486	1.07801	https://www.genecards.org/cgi-bin/carddisp.pl?gene=ZC3H15
EPPK1	Epiplakin 1	Protein Coding	P58107	36	GC08M143857	1.07801	https://www.genecards.org/cgi-bin/carddisp.pl?gene=EPPK1
BAK1	BCL2 Antagonist/Killer 1	Protein Coding	Q16611	48	GC06M033572	1.07502	https://www.genecards.org/cgi-bin/carddisp.pl?gene=BAK1
SCO2	Synthesis Of Cytochrome C Oxidase 2	Protein Coding	O43819	48	GC22M050523	1.07502	https://www.genecards.org/cgi-bin/carddisp.pl?gene=SCO2
HCCS	Holocytochrome C Synthase	Protein Coding	P53701	46	GC0XP011111	1.07502	https://www.genecards.org/cgi-bin/carddisp.pl?gene=HCCS
RPS6KA3	Ribosomal Protein S6 Kinase A3	Protein Coding	P51812	56	GC0XM020149	1.06197	https://www.genecards.org/cgi-bin/carddisp.pl?gene=RPS6KA3
PRKACB	Protein Kinase CAMP-Activated Catalytic Subunit Beta	Protein Coding	P22694	52	GC01P084078	1.06197	https://www.genecards.org/cgi-bin/carddisp.pl?gene=PRKACB
PRMT1	Protein Arginine Methyltransferase 1	Protein Coding	Q99873	52	GC19P049675	1.06197	https://www.genecards.org/cgi-bin/carddisp.pl?gene=PRMT1
EIF4G1	Eukaryotic Translation Initiation Factor 4 Gamma 1	Protein Coding	Q04637	51	GC03P184314	1.06197	https://www.genecards.org/cgi-bin/carddisp.pl?gene=EIF4G1
PAFAH1B1	Platelet Activating Factor Acetylhydrolase 1b Regulatory Subunit 1	Protein Coding	P43034	50	GC17P002593	1.06197	https://www.genecards.org/cgi-bin/carddisp.pl?gene=PAFAH1B1
RFC1	Replication Factor C Subunit 1	Protein Coding	P35251	50	GC04M039291	1.06197	https://www.genecards.org/cgi-bin/carddisp.pl?gene=RFC1
CDC20	Cell Division Cycle 20	Protein Coding	Q12834	49	GC01P043358	1.06197	https://www.genecards.org/cgi-bin/carddisp.pl?gene=CDC20
TUBB2A	Tubulin Beta 2A Class IIa	Protein Coding	Q13885	49	GC06M003153	1.06197	https://www.genecards.org/cgi-bin/carddisp.pl?gene=TUBB2A
ACTC1	Actin Alpha Cardiac Muscle 1	Protein Coding	P68032	48	GC15M034790	1.06197	https://www.genecards.org/cgi-bin/carddisp.pl?gene=ACTC1
SHMT1	Serine Hydroxymethyltransferase 1	Protein Coding	P34896	48	GC17M067171	1.06197	https://www.genecards.org/cgi-bin/carddisp.pl?gene=SHMT1
HGS	Hepatocyte Growth Factor-Regulated Tyrosine Kinase Substrate	Protein Coding	O14964	47	GC17P081683	1.06197	https://www.genecards.org/cgi-bin/carddisp.pl?gene=HGS
KPNB1	Karyopherin Subunit Beta 1	Protein Coding	Q14974	47	GC17P047649	1.06197	https://www.genecards.org/cgi-bin/carddisp.pl?gene=KPNB1
NOP56	NOP56 Ribonucleoprotein	Protein Coding	O00567	47	GC20P007182	1.06197	https://www.genecards.org/cgi-bin/carddisp.pl?gene=NOP56
PSMC3	Proteasome 26S Subunit, ATPase 3	Protein Coding	P17980	47	GC11M116487	1.06197	https://www.genecards.org/cgi-bin/carddisp.pl?gene=PSMC3
PSMD14	Proteasome 26S Subunit, Non-ATPase 14	Protein Coding	O00487	47	GC02P161308	1.06197	https://www.genecards.org/cgi-bin/carddisp.pl?gene=PSMD14
SAMHD1	SAM And HD Domain Containing Deoxynucleoside Triphosphate Triphosphohydrolase 1	Protein Coding	Q9Y3Z3	47	GC20M036890	1.06197	https://www.genecards.org/cgi-bin/carddisp.pl?gene=SAMHD1
TECR	Trans-2,3-Enoyl-CoA Reductase	Protein Coding	Q9NZ01	47	GC19P014517	1.06197	https://www.genecards.org/cgi-bin/carddisp.pl?gene=TECR
TUBA1B	Tubulin Alpha 1b	Protein Coding	P68363	47	GC12M049127	1.06197	https://www.genecards.org/cgi-bin/carddisp.pl?gene=TUBA1B
FARSA	Phenylalanyl-TRNA Synthetase Subunit Alpha	Protein Coding	Q9Y285	46	GC19M012922	1.06197	https://www.genecards.org/cgi-bin/carddisp.pl?gene=FARSA
GNL3	G Protein Nucleolar 3	Protein Coding	Q9BVP2	46	GC03P052681	1.06197	https://www.genecards.org/cgi-bin/carddisp.pl?gene=GNL3
PCBP1	Poly(RC) Binding Protein 1	Protein Coding	Q15365	46	GC02P070087	1.06197	https://www.genecards.org/cgi-bin/carddisp.pl?gene=PCBP1
PRPF31	Pre-MRNA Processing Factor 31	Protein Coding	Q8WWY3	46	GC19P096590	1.06197	https://www.genecards.org/cgi-bin/carddisp.pl?gene=PRPF31
PSMD12	Proteasome 26S Subunit, Non-ATPase 12	Protein Coding	O00232	46	GC17M067337	1.06197	https://www.genecards.org/cgi-bin/carddisp.pl?gene=PSMD12
PUF60	Poly(U) Binding Splicing Factor 60	Protein Coding	Q9UHX1	46	GC08M143816	1.06197	https://www.genecards.org/cgi-bin/carddisp.pl?gene=PUF60
RPS12	Ribosomal Protein S12	Protein Coding	P25398	46	GC06P132814	1.06197	https://www.genecards.org/cgi-bin/carddisp.pl?gene=RPS12
SMARCD1	SWI/SNF Related, Matrix Associated, Actin Dependent Regulator Of Chromatin, Subfamily D, Member 1	Protein Coding	Q96GM5	46	GC12P050085	1.06197	https://www.genecards.org/cgi-bin/carddisp.pl?gene=SMARCD1
LGALS3BP	Galectin 3 Binding Protein	Protein Coding	Q08380	45	GC17M078971	1.06197	https://www.genecards.org/cgi-bin/carddisp.pl?gene=LGALS3BP
PCBP2	Poly(RC) Binding Protein 2	Protein Coding	Q15366	45	GC12P053452	1.06197	https://www.genecards.org/cgi-bin/carddisp.pl?gene=PCBP2
PSMC4	Proteasome 26S Subunit, ATPase 4	Protein Coding	P43686	45	GC19P095968	1.06197	https://www.genecards.org/cgi-bin/carddisp.pl?gene=PSMC4
RPL10A	Ribosomal Protein L10a	Protein Coding	P62906	45	GC06P119044	1.06197	https://www.genecards.org/cgi-bin/carddisp.pl?gene=RPL10A
CTNNBL1	Catenin Beta Like 1	Protein Coding	Q8WYA6	44	GC20P037693	1.06197	https://www.genecards.org/cgi-bin/carddisp.pl?gene=CTNNBL1
MYBBP1A	MYB Binding Protein 1a	Protein Coding	Q9BQG0	44	GC17M004538	1.06197	https://www.genecards.org/cgi-bin/carddisp.pl?gene=MYBBP1A
NAT10	N-Acetyltransferase 10	Protein Coding	Q9H0A0	44	GC11P034105	1.06197	https://www.genecards.org/cgi-bin/carddisp.pl?gene=NAT10
PSMD13	Proteasome 26S Subunit, Non-ATPase 13	Protein Coding	Q9UNM6	44	GC11P000236	1.06197	https://www.genecards.org/cgi-bin/carddisp.pl?gene=PSMD13
RAB35	RAB35, Member RAS Oncogene Family	Protein Coding	Q15286	44	GC12M120096	1.06197	https://www.genecards.org/cgi-bin/carddisp.pl?gene=RAB35
WDR77	WD Repeat Domain 77	Protein Coding	Q9BQA1	44	GC01M111439	1.06197	https://www.genecards.org/cgi-bin/carddisp.pl?gene=WDR77
ABCF2	ATP Binding Cassette Subfamily F Member 2	Protein Coding	Q9UG63	43	GC07M151211	1.06197	https://www.genecards.org/cgi-bin/carddisp.pl?gene=ABCF2
PSMC6	Proteasome 26S Subunit, ATPase 6	Protein Coding	P62333	43	GC14P052707	1.06197	https://www.genecards.org/cgi-bin/carddisp.pl?gene=PSMC6
PSMD11	Proteasome 26S Subunit, Non-ATPase 11	Protein Coding	O00231	43	GC17P032444	1.06197	https://www.genecards.org/cgi-bin/carddisp.pl?gene=PSMD11
PSMD6	Proteasome 26S Subunit, Non-ATPase 6	Protein Coding	Q15008	43	GC03M063973	1.06197	https://www.genecards.org/cgi-bin/carddisp.pl?gene=PSMD6
RPS11	Ribosomal Protein S11	Protein Coding	P62280	43	GC19P049496	1.06197	https://www.genecards.org/cgi-bin/carddisp.pl?gene=RPS11
DNAJA2	DnaJ Heat Shock Protein Family (Hsp40) Member A2	Protein Coding	O60884	42	GC16M046955	1.06197	https://www.genecards.org/cgi-bin/carddisp.pl?gene=DNAJA2
NOP58	NOP58 Ribonucleoprotein	Protein Coding	Q9Y2X3	42	GC02P202265	1.06197	https://www.genecards.org/cgi-bin/carddisp.pl?gene=NOP58
GNL2	G Protein Nucleolar 2	Protein Coding	Q13823	41	GC01M037566	1.06197	https://www.genecards.org/cgi-bin/carddisp.pl?gene=GNL2
HNRNPAB	Heterogeneous Nuclear Ribonucleoprotein A/B	Protein Coding	Q99729	41	GC05P178204	1.06197	https://www.genecards.org/cgi-bin/carddisp.pl?gene=HNRNPAB
BRIX1	Biogenesis Of Ribosomes BRX1	Protein Coding	Q8TDN6	40	GC05P034920	1.06197	https://www.genecards.org/cgi-bin/carddisp.pl?gene=BRIX1
PDE12	Phosphodiesterase 12	Protein Coding	Q6L8Q7	40	GC03P057556	1.06197	https://www.genecards.org/cgi-bin/carddisp.pl?gene=PDE12
WDR18	WD Repeat Domain 18	Protein Coding	Q9BV38	40	GC19P094754	1.06197	https://www.genecards.org/cgi-bin/carddisp.pl?gene=WDR18
ABCF3	ATP Binding Cassette Subfamily F Member 3	Protein Coding	Q9NUQ8	39	GC03P184186	1.06197	https://www.genecards.org/cgi-bin/carddisp.pl?gene=ABCF3
XRN1	5'-3' Exoribonuclease 1	Protein Coding	Q8IZH2	39	GC03M142306	1.06197	https://www.genecards.org/cgi-bin/carddisp.pl?gene=XRN1
FLT3	Fms Related Receptor Tyrosine Kinase 3	Protein Coding	P36888	57	GC13M028003	1.05914	https://www.genecards.org/cgi-bin/carddisp.pl?gene=FLT3
CYC1	Cytochrome C1	Protein Coding	P08574	48	GC08P144095	1.05914	https://www.genecards.org/cgi-bin/carddisp.pl?gene=CYC1
GAK	Cyclin G Associated Kinase	Protein Coding	O14976	47	GC04M000849	1.05914	https://www.genecards.org/cgi-bin/carddisp.pl?gene=GAK
LGALS1	Galectin 1	Protein Coding	P09382	47	GC22P037675	1.05914	https://www.genecards.org/cgi-bin/carddisp.pl?gene=LGALS1
DNAJA3	DnaJ Heat Shock Protein Family (Hsp40) Member A3	Protein Coding	Q96EY1	45	GC16P004425	1.05914	https://www.genecards.org/cgi-bin/carddisp.pl?gene=DNAJA3
MRPL3	Mitochondrial Ribosomal Protein L3	Protein Coding	P09001	45	GC03M131462	1.05914	https://www.genecards.org/cgi-bin/carddisp.pl?gene=MRPL3
BBC3	BCL2 Binding Component 3	Protein Coding	Q96PG8	44	GC19M047220	1.05914	https://www.genecards.org/cgi-bin/carddisp.pl?gene=BBC3
ERAL1	Era Like 12S Mitochondrial RRNA Chaperone 1	Protein Coding	O75616	43	GC17P093114	1.05914	https://www.genecards.org/cgi-bin/carddisp.pl?gene=ERAL1
PRCC	Proline Rich Mitotic Checkpoint Control Factor	Protein Coding	Q92733	43	GC01P156750	1.05914	https://www.genecards.org/cgi-bin/carddisp.pl?gene=PRCC
MCU	Mitochondrial Calcium Uniporter	Protein Coding	Q8NE86	42	GC10P072692	1.05914	https://www.genecards.org/cgi-bin/carddisp.pl?gene=MCU
MTFP1	Mitochondrial Fission Process 1	Protein Coding	Q9UDX5	37	GC22P060646	1.05914	https://www.genecards.org/cgi-bin/carddisp.pl?gene=MTFP1
HGH1	HGH1 Homolog	Protein Coding	Q9BTY7	33	GC08P144137	1.05914	https://www.genecards.org/cgi-bin/carddisp.pl?gene=HGH1
CHEK2	Checkpoint Kinase 2	Protein Coding	O96017	58	GC22M028687	1.04524	https://www.genecards.org/cgi-bin/carddisp.pl?gene=CHEK2
PTPN11	Protein Tyrosine Phosphatase Non-Receptor Type 11	Protein Coding	Q06124	57	GC12P112418	1.04524	https://www.genecards.org/cgi-bin/carddisp.pl?gene=PTPN11
STAT3	Signal Transducer And Activator Of Transcription 3	Protein Coding	P40763	57	GC17M042313	1.04524	https://www.genecards.org/cgi-bin/carddisp.pl?gene=STAT3
DNMT1	DNA Methyltransferase 1	Protein Coding	P26358	56	GC19M010133	1.04524	https://www.genecards.org/cgi-bin/carddisp.pl?gene=DNMT1
IDH1	Isocitrate Dehydrogenase (NADP(+)) 1	Protein Coding	O75874	56	GC02M208236	1.04524	https://www.genecards.org/cgi-bin/carddisp.pl?gene=IDH1
SMAD3	SMAD Family Member 3	Protein Coding	P84022	56	GC15P067063	1.04524	https://www.genecards.org/cgi-bin/carddisp.pl?gene=SMAD3
EP300	E1A Binding Protein P300	Protein Coding	Q09472	55	GC22P061007	1.04524	https://www.genecards.org/cgi-bin/carddisp.pl?gene=EP300
HDAC2	Histone Deacetylase 2	Protein Coding	Q92769	55	GC06M113933	1.04524	https://www.genecards.org/cgi-bin/carddisp.pl?gene=HDAC2
CBL	Cbl Proto-Oncogene	Protein Coding	P22681	54	GC11P119206	1.04524	https://www.genecards.org/cgi-bin/carddisp.pl?gene=CBL
G6PD	Glucose-6-Phosphate Dehydrogenase	Protein Coding	P11413	54	GC0XM154588	1.04524	https://www.genecards.org/cgi-bin/carddisp.pl?gene=G6PD
PRKAR1A	Protein Kinase CAMP-Dependent Type I Regulatory Subunit Alpha	Protein Coding	P10644	54	GC17P094323	1.04524	https://www.genecards.org/cgi-bin/carddisp.pl?gene=PRKAR1A
RELA	RELA Proto-Oncogene, NF-KB Subunit	Protein Coding	Q04206	54	GC11M065653	1.04524	https://www.genecards.org/cgi-bin/carddisp.pl?gene=RELA
RPS6KA1	Ribosomal Protein S6 Kinase A1	Protein Coding	Q15418	54	GC01P031698	1.04524	https://www.genecards.org/cgi-bin/carddisp.pl?gene=RPS6KA1
ACAT1	Acetyl-CoA Acetyltransferase 1	Protein Coding	P24752	53	GC11P108121	1.04524	https://www.genecards.org/cgi-bin/carddisp.pl?gene=ACAT1
ASS1	Argininosuccinate Synthase 1	Protein Coding	P00966	53	GC09P130444	1.04524	https://www.genecards.org/cgi-bin/carddisp.pl?gene=ASS1
DNM2	Dynamin 2	Protein Coding	P50570	53	GC19P010718	1.04524	https://www.genecards.org/cgi-bin/carddisp.pl?gene=DNM2
GSTP1	Glutathione S-Transferase Pi 1	Protein Coding	P09211	53	GC11P067583	1.04524	https://www.genecards.org/cgi-bin/carddisp.pl?gene=GSTP1
GYS1	Glycogen Synthase 1	Protein Coding	P13807	53	GC19M085831	1.04524	https://www.genecards.org/cgi-bin/carddisp.pl?gene=GYS1
HDAC1	Histone Deacetylase 1	Protein Coding	Q13547	53	GC01P032292	1.04524	https://www.genecards.org/cgi-bin/carddisp.pl?gene=HDAC1
PFKM	Phosphofructokinase, Muscle	Protein Coding	P08237	53	GC12P048105	1.04524	https://www.genecards.org/cgi-bin/carddisp.pl?gene=PFKM
STXBP1	Syntaxin Binding Protein 1	Protein Coding	P61764	53	GC09P127605	1.04524	https://www.genecards.org/cgi-bin/carddisp.pl?gene=STXBP1
ACTN1	Actinin Alpha 1	Protein Coding	P12814	52	GC14M068874	1.04524	https://www.genecards.org/cgi-bin/carddisp.pl?gene=ACTN1
CAMK2D	Calcium/Calmodulin Dependent Protein Kinase II Delta	Protein Coding	Q13557	52	GC04M113418	1.04524	https://www.genecards.org/cgi-bin/carddisp.pl?gene=CAMK2D
CUL3	Cullin 3	Protein Coding	Q13618	52	GC02M224470	1.04524	https://www.genecards.org/cgi-bin/carddisp.pl?gene=CUL3
DLD	Dihydrolipoamide Dehydrogenase	Protein Coding	P09622	52	GC07P107896	1.04524	https://www.genecards.org/cgi-bin/carddisp.pl?gene=DLD
GALK1	Galactokinase 1	Protein Coding	P51570	52	GC17M075751	1.04524	https://www.genecards.org/cgi-bin/carddisp.pl?gene=GALK1
HPRT1	Hypoxanthine Phosphoribosyltransferase 1	Protein Coding	P00492	52	GC0XP134460	1.04524	https://www.genecards.org/cgi-bin/carddisp.pl?gene=HPRT1
KIF11	Kinesin Family Member 11	Protein Coding	P52732	52	GC10P092574	1.04524	https://www.genecards.org/cgi-bin/carddisp.pl?gene=KIF11
PMS2	PMS1 Homolog 2, Mismatch Repair System Component	Protein Coding	P54278	52	GC07M005973	1.04524	https://www.genecards.org/cgi-bin/carddisp.pl?gene=PMS2
TOP1	DNA Topoisomerase I	Protein Coding	P11387	52	GC20P041028	1.04524	https://www.genecards.org/cgi-bin/carddisp.pl?gene=TOP1
TUBA1A	Tubulin Alpha 1a	Protein Coding	Q71U36	52	GC12M049184	1.04524	https://www.genecards.org/cgi-bin/carddisp.pl?gene=TUBA1A
USP9X	Ubiquitin Specific Peptidase 9 X-Linked	Protein Coding	Q93008	52	GC0XP041085	1.04524	https://www.genecards.org/cgi-bin/carddisp.pl?gene=USP9X
ADSL	Adenylosuccinate Lyase	Protein Coding	P30566	51	GC22P040346	1.04524	https://www.genecards.org/cgi-bin/carddisp.pl?gene=ADSL
ALDH5A1	Aldehyde Dehydrogenase 5 Family Member A1	Protein Coding	P51649	51	GC06P024494	1.04524	https://www.genecards.org/cgi-bin/carddisp.pl?gene=ALDH5A1
ATP6V1B2	ATPase H+ Transporting V1 Subunit B2	Protein Coding	P21281	51	GC08P020197	1.04524	https://www.genecards.org/cgi-bin/carddisp.pl?gene=ATP6V1B2
BUB3	BUB3 Mitotic Checkpoint Protein	Protein Coding	O43684	51	GC10P123154	1.04524	https://www.genecards.org/cgi-bin/carddisp.pl?gene=BUB3
CAPN2	Calpain 2	Protein Coding	P17655	51	GC01P223701	1.04524	https://www.genecards.org/cgi-bin/carddisp.pl?gene=CAPN2
CARM1	Coactivator Associated Arginine Methyltransferase 1	Protein Coding	Q86X55	51	GC19P010871	1.04524	https://www.genecards.org/cgi-bin/carddisp.pl?gene=CARM1
CDK1	Cyclin Dependent Kinase 1	Protein Coding	P06493	51	GC10P060772	1.04524	https://www.genecards.org/cgi-bin/carddisp.pl?gene=CDK1
CDK8	Cyclin Dependent Kinase 8	Protein Coding	P49336	51	GC13P026254	1.04524	https://www.genecards.org/cgi-bin/carddisp.pl?gene=CDK8
CSK	C-Terminal Src Kinase	Protein Coding	P41240	51	GC15P074782	1.04524	https://www.genecards.org/cgi-bin/carddisp.pl?gene=CSK
CTBP1	C-Terminal Binding Protein 1	Protein Coding	Q13363	51	GC04M001211	1.04524	https://www.genecards.org/cgi-bin/carddisp.pl?gene=CTBP1
F13A1	Coagulation Factor XIII A Chain	Protein Coding	P00488	51	GC06M006144	1.04524	https://www.genecards.org/cgi-bin/carddisp.pl?gene=F13A1
FECH	Ferrochelatase	Protein Coding	P22830	51	GC18M057544	1.04524	https://www.genecards.org/cgi-bin/carddisp.pl?gene=FECH
MAP4K4	Mitogen-Activated Protein Kinase Kinase Kinase Kinase 4	Protein Coding	O95819	51	GC02P101696	1.04524	https://www.genecards.org/cgi-bin/carddisp.pl?gene=MAP4K4
PC	Pyruvate Carboxylase	Protein Coding	P11498	51	GC11M066848	1.04524	https://www.genecards.org/cgi-bin/carddisp.pl?gene=PC
PDP1	Pyruvate Dehydrogenase Phosphatase Catalytic Subunit 1	Protein Coding	Q9P0J1	51	GC08P093857	1.04524	https://www.genecards.org/cgi-bin/carddisp.pl?gene=PDP1
PGD	Phosphogluconate Dehydrogenase	Protein Coding	P52209	51	GC01P010398	1.04524	https://www.genecards.org/cgi-bin/carddisp.pl?gene=PGD
PKN1	Protein Kinase N1	Protein Coding	Q16512	51	GC19P014433	1.04524	https://www.genecards.org/cgi-bin/carddisp.pl?gene=PKN1
PLCG1	Phospholipase C Gamma 1	Protein Coding	P19174	51	GC20P041136	1.04524	https://www.genecards.org/cgi-bin/carddisp.pl?gene=PLCG1
PRPS1	Phosphoribosyl Pyrophosphate Synthetase 1	Protein Coding	P60891	51	GC0XP107628	1.04524	https://www.genecards.org/cgi-bin/carddisp.pl?gene=PRPS1
RPA1	Replication Protein A1	Protein Coding	P27694	51	GC17P001829	1.04524	https://www.genecards.org/cgi-bin/carddisp.pl?gene=RPA1
SLC16A1	Solute Carrier Family 16 Member 1	Protein Coding	P53985	51	GC01M113077	1.04524	https://www.genecards.org/cgi-bin/carddisp.pl?gene=SLC16A1
SLC2A3	Solute Carrier Family 2 Member 3	Protein Coding	P11169	51	GC12M007919	1.04524	https://www.genecards.org/cgi-bin/carddisp.pl?gene=SLC2A3
SORD	Sorbitol Dehydrogenase	Protein Coding	Q00796	51	GC15P045023	1.04524	https://www.genecards.org/cgi-bin/carddisp.pl?gene=SORD
SPTLC2	Serine Palmitoyltransferase Long Chain Base Subunit 2	Protein Coding	O15270	51	GC14M077505	1.04524	https://www.genecards.org/cgi-bin/carddisp.pl?gene=SPTLC2
YES1	YES Proto-Oncogene 1, Src Family Tyrosine Kinase	Protein Coding	P07947	51	GC18M000721	1.04524	https://www.genecards.org/cgi-bin/carddisp.pl?gene=YES1
YWHAB	Tyrosine 3-Monooxygenase/Tryptophan 5-Monooxygenase Activation Protein Beta	Protein Coding	P31946	51	GC20P044885	1.04524	https://www.genecards.org/cgi-bin/carddisp.pl?gene=YWHAB
ACOX1	Acyl-CoA Oxidase 1	Protein Coding	Q15067	50	GC17M075941	1.04524	https://www.genecards.org/cgi-bin/carddisp.pl?gene=ACOX1
AP2M1	Adaptor Related Protein Complex 2 Subunit Mu 1	Protein Coding	Q96CW1	50	GC03P184174	1.04524	https://www.genecards.org/cgi-bin/carddisp.pl?gene=AP2M1
APOB	Apolipoprotein B	Protein Coding	P04114	50	GC02M020956	1.04524	https://www.genecards.org/cgi-bin/carddisp.pl?gene=APOB
APRT	Adenine Phosphoribosyltransferase	Protein Coding	P07741	50	GC16M088810	1.04524	https://www.genecards.org/cgi-bin/carddisp.pl?gene=APRT
ARHGEF1	Rho Guanine Nucleotide Exchange Factor 1	Protein Coding	Q92888	50	GC19P041883	1.04524	https://www.genecards.org/cgi-bin/carddisp.pl?gene=ARHGEF1
ARHGEF2	Rho/Rac Guanine Nucleotide Exchange Factor 2	Protein Coding	Q92974	50	GC01M155946	1.04524	https://www.genecards.org/cgi-bin/carddisp.pl?gene=ARHGEF2
CDC73	Cell Division Cycle 73	Protein Coding	Q6P1J9	50	GC01P193121	1.04524	https://www.genecards.org/cgi-bin/carddisp.pl?gene=CDC73
DDB1	Damage Specific DNA Binding Protein 1	Protein Coding	Q16531	50	GC11M116669	1.04524	https://www.genecards.org/cgi-bin/carddisp.pl?gene=DDB1
DDB2	Damage Specific DNA Binding Protein 2	Protein Coding	Q92466	50	GC11P047312	1.04524	https://www.genecards.org/cgi-bin/carddisp.pl?gene=DDB2
DKC1	Dyskerin Pseudouridine Synthase 1	Protein Coding	O60832	50	GC0XP154762	1.04524	https://www.genecards.org/cgi-bin/carddisp.pl?gene=DKC1
DLST	Dihydrolipoamide S-Succinyltransferase	Protein Coding	P36957	50	GC14P074881	1.04524	https://www.genecards.org/cgi-bin/carddisp.pl?gene=DLST
DPYSL2	Dihydropyrimidinase Like 2	Protein Coding	Q16555	50	GC08P026514	1.04524	https://www.genecards.org/cgi-bin/carddisp.pl?gene=DPYSL2
GFPT1	Glutamine--Fructose-6-Phosphate Transaminase 1	Protein Coding	Q06210	50	GC02M069319	1.04524	https://www.genecards.org/cgi-bin/carddisp.pl?gene=GFPT1
GNA11	G Protein Subunit Alpha 11	Protein Coding	P29992	50	GC19P003094	1.04524	https://www.genecards.org/cgi-bin/carddisp.pl?gene=GNA11
GNAI2	G Protein Subunit Alpha I2	Protein Coding	P04899	50	GC03P050226	1.04524	https://www.genecards.org/cgi-bin/carddisp.pl?gene=GNAI2
GRHPR	Glyoxylate And Hydroxypyruvate Reductase	Protein Coding	Q9UBQ7	50	GC09P054493	1.04524	https://www.genecards.org/cgi-bin/carddisp.pl?gene=GRHPR
KDM3B	Lysine Demethylase 3B	Protein Coding	Q7LBC6	50	GC05P138352	1.04524	https://www.genecards.org/cgi-bin/carddisp.pl?gene=KDM3B
LTA4H	Leukotriene A4 Hydrolase	Protein Coding	P09960	50	GC12M096000	1.04524	https://www.genecards.org/cgi-bin/carddisp.pl?gene=LTA4H
MAPKAPK2	MAPK Activated Protein Kinase 2	Protein Coding	P49137	50	GC01P206684	1.04524	https://www.genecards.org/cgi-bin/carddisp.pl?gene=MAPKAPK2
NT5C2	5'-Nucleotidase, Cytosolic II	Protein Coding	P49902	50	GC10M103088	1.04524	https://www.genecards.org/cgi-bin/carddisp.pl?gene=NT5C2
PKN2	Protein Kinase N2	Protein Coding	Q16513	50	GC01P088684	1.04524	https://www.genecards.org/cgi-bin/carddisp.pl?gene=PKN2
POLD1	DNA Polymerase Delta 1, Catalytic Subunit	Protein Coding	P28340	50	GC19P096406	1.04524	https://www.genecards.org/cgi-bin/carddisp.pl?gene=POLD1
PRKAG1	Protein Kinase AMP-Activated Non-Catalytic Subunit Gamma 1	Protein Coding	P54619	50	GC12M049002	1.04524	https://www.genecards.org/cgi-bin/carddisp.pl?gene=PRKAG1
PYGL	Glycogen Phosphorylase L	Protein Coding	P06737	50	GC14M050857	1.04524	https://www.genecards.org/cgi-bin/carddisp.pl?gene=PYGL
SERPINH1	Serpin Family H Member 1	Protein Coding	P50454	50	GC11P075562	1.04524	https://www.genecards.org/cgi-bin/carddisp.pl?gene=SERPINH1
SPTLC1	Serine Palmitoyltransferase Long Chain Base Subunit 1	Protein Coding	O15269	50	GC09M105787	1.04524	https://www.genecards.org/cgi-bin/carddisp.pl?gene=SPTLC1
SRPK1	SRSF Protein Kinase 1	Protein Coding	Q96SB4	50	GC06M087408	1.04524	https://www.genecards.org/cgi-bin/carddisp.pl?gene=SRPK1
STT3A	STT3 Oligosaccharyltransferase Complex Catalytic Subunit A	Protein Coding	P46977	50	GC11P125592	1.04524	https://www.genecards.org/cgi-bin/carddisp.pl?gene=STT3A
TPT1	Tumor Protein, Translationally-Controlled 1	Protein Coding	P13693	50	GC13M045333	1.04524	https://www.genecards.org/cgi-bin/carddisp.pl?gene=TPT1
ACADVL	Acyl-CoA Dehydrogenase Very Long Chain	Protein Coding	P49748	49	GC17P092334	1.04524	https://www.genecards.org/cgi-bin/carddisp.pl?gene=ACADVL
ALG1	ALG1 Chitobiosyldiphosphodolichol Beta-Mannosyltransferase	Protein Coding	Q9BT22	49	GC16P005033	1.04524	https://www.genecards.org/cgi-bin/carddisp.pl?gene=ALG1
AP3B1	Adaptor Related Protein Complex 3 Subunit Beta 1	Protein Coding	O00203	49	GC05M078000	1.04524	https://www.genecards.org/cgi-bin/carddisp.pl?gene=AP3B1
DDOST	Dolichyl-Diphosphooligosaccharide--Protein Glycosyltransferase Non-Catalytic Subunit	Protein Coding	P39656	49	GC01M020651	1.04524	https://www.genecards.org/cgi-bin/carddisp.pl?gene=DDOST
EIF2S3	Eukaryotic Translation Initiation Factor 2 Subunit Gamma	Protein Coding	P41091	49	GC0XP024054	1.04524	https://www.genecards.org/cgi-bin/carddisp.pl?gene=EIF2S3
GCDH	Glutaryl-CoA Dehydrogenase	Protein Coding	Q92947	49	GC19P012891	1.04524	https://www.genecards.org/cgi-bin/carddisp.pl?gene=GCDH
GCLC	Glutamate-Cysteine Ligase Catalytic Subunit	Protein Coding	P48506	49	GC06M053497	1.04524	https://www.genecards.org/cgi-bin/carddisp.pl?gene=GCLC
GOT1	Glutamic-Oxaloacetic Transaminase 1	Protein Coding	P17174	49	GC10M099396	1.04524	https://www.genecards.org/cgi-bin/carddisp.pl?gene=GOT1
MAT2A	Methionine Adenosyltransferase 2A	Protein Coding	P31153	49	GC02P086213	1.04524	https://www.genecards.org/cgi-bin/carddisp.pl?gene=MAT2A
NDRG1	N-Myc Downstream Regulated 1	Protein Coding	Q92597	49	GC08M133237	1.04524	https://www.genecards.org/cgi-bin/carddisp.pl?gene=NDRG1
NEDD4L	NEDD4 Like E3 Ubiquitin Protein Ligase	Protein Coding	Q96PU5	49	GC18P058044	1.04524	https://www.genecards.org/cgi-bin/carddisp.pl?gene=NEDD4L
OXCT1	3-Oxoacid CoA-Transferase 1	Protein Coding	P55809	49	GC05M041732	1.04524	https://www.genecards.org/cgi-bin/carddisp.pl?gene=OXCT1
P4HA2	Prolyl 4-Hydroxylase Subunit Alpha 2	Protein Coding	O15460	49	GC05M132193	1.04524	https://www.genecards.org/cgi-bin/carddisp.pl?gene=P4HA2
PRKAR2A	Protein Kinase CAMP-Dependent Type II Regulatory Subunit Alpha	Protein Coding	P13861	49	GC03M048744	1.04524	https://www.genecards.org/cgi-bin/carddisp.pl?gene=PRKAR2A
TBL1XR1	TBL1X/Y Related 1	Protein Coding	Q9BZK7	49	GC03M177019	1.04524	https://www.genecards.org/cgi-bin/carddisp.pl?gene=TBL1XR1
ABCB7	ATP Binding Cassette Subfamily B Member 7	Protein Coding	O75027	48	GC0XM075053	1.04524	https://www.genecards.org/cgi-bin/carddisp.pl?gene=ABCB7
ACAD9	Acyl-CoA Dehydrogenase Family Member 9	Protein Coding	Q9H845	48	GC03P137419	1.04524	https://www.genecards.org/cgi-bin/carddisp.pl?gene=ACAD9
ACADSB	Acyl-CoA Dehydrogenase Short/Branched Chain	Protein Coding	P45954	48	GC10P123008	1.04524	https://www.genecards.org/cgi-bin/carddisp.pl?gene=ACADSB
AHSG	Alpha 2-HS Glycoprotein	Protein Coding	P02765	48	GC03P186658	1.04524	https://www.genecards.org/cgi-bin/carddisp.pl?gene=AHSG
BSG	Basigin (Ok Blood Group)	Protein Coding	P35613	48	GC19P000571	1.04524	https://www.genecards.org/cgi-bin/carddisp.pl?gene=BSG
CS	Citrate Synthase	Protein Coding	O75390	48	GC12M056271	1.04524	https://www.genecards.org/cgi-bin/carddisp.pl?gene=CS
DTYMK	Deoxythymidylate Kinase	Protein Coding	P23919	48	GC02M241675	1.04524	https://www.genecards.org/cgi-bin/carddisp.pl?gene=DTYMK
EPHX1	Epoxide Hydrolase 1	Protein Coding	P07099	48	GC01P225810	1.04524	https://www.genecards.org/cgi-bin/carddisp.pl?gene=EPHX1
FDXR	Ferredoxin Reductase	Protein Coding	P22570	48	GC17M074862	1.04524	https://www.genecards.org/cgi-bin/carddisp.pl?gene=FDXR
GNA13	G Protein Subunit Alpha 13	Protein Coding	Q14344	48	GC17M065009	1.04524	https://www.genecards.org/cgi-bin/carddisp.pl?gene=GNA13
HLA-A	Major Histocompatibility Complex, Class I, A	Protein Coding	P04439	48	GC06P118852	1.04524	https://www.genecards.org/cgi-bin/carddisp.pl?gene=HLA-A
HMBS	Hydroxymethylbilane Synthase	Protein Coding	P08397	48	GC11P119084	1.04524	https://www.genecards.org/cgi-bin/carddisp.pl?gene=HMBS
IVD	Isovaleryl-CoA Dehydrogenase	Protein Coding	P26440	48	GC15P040405	1.04524	https://www.genecards.org/cgi-bin/carddisp.pl?gene=IVD
KIF5B	Kinesin Family Member 5B	Protein Coding	P33176	48	GC10M035043	1.04524	https://www.genecards.org/cgi-bin/carddisp.pl?gene=KIF5B
KPNA2	Karyopherin Subunit Alpha 2	Protein Coding	P52292	48	GC17P068035	1.04524	https://www.genecards.org/cgi-bin/carddisp.pl?gene=KPNA2
LARS2	Leucyl-TRNA Synthetase 2, Mitochondrial	Protein Coding	Q15031	48	GC03P054778	1.04524	https://www.genecards.org/cgi-bin/carddisp.pl?gene=LARS2
MARS1	Methionyl-TRNA Synthetase 1	Protein Coding	P56192	48	GC12P059144	1.04524	https://www.genecards.org/cgi-bin/carddisp.pl?gene=MARS1
MYO9B	Myosin IXB	Protein Coding	Q13459	48	GC19P095525	1.04524	https://www.genecards.org/cgi-bin/carddisp.pl?gene=MYO9B
NAE1	NEDD8 Activating Enzyme E1 Subunit 1	Protein Coding	Q13564	48	GC16M066803	1.04524	https://www.genecards.org/cgi-bin/carddisp.pl?gene=NAE1
NFS1	NFS1 Cysteine Desulfurase	Protein Coding	Q9Y697	48	GC20M035668	1.04524	https://www.genecards.org/cgi-bin/carddisp.pl?gene=NFS1
NSDHL	NAD(P) Dependent Steroid Dehydrogenase-Like	Protein Coding	Q15738	48	GC0XP152830	1.04524	https://www.genecards.org/cgi-bin/carddisp.pl?gene=NSDHL
NSF	N-Ethylmaleimide Sensitive Factor, Vesicle Fusing ATPase	Protein Coding	P46459	48	GC17P046590	1.04524	https://www.genecards.org/cgi-bin/carddisp.pl?gene=NSF
NUP214	Nucleoporin 214	Protein Coding	P35658	48	GC09P131125	1.04524	https://www.genecards.org/cgi-bin/carddisp.pl?gene=NUP214
NUP98	Nucleoporin 98 And 96 Precursor	Protein Coding	P52948	48	GC11M003671	1.04524	https://www.genecards.org/cgi-bin/carddisp.pl?gene=NUP98
OCRL	OCRL Inositol Polyphosphate-5-Phosphatase	Protein Coding	Q01968	48	GC0XP129539	1.04524	https://www.genecards.org/cgi-bin/carddisp.pl?gene=OCRL
PAPSS2	3'-Phosphoadenosine 5'-Phosphosulfate Synthase 2	Protein Coding	O95340	48	GC10P087659	1.04524	https://www.genecards.org/cgi-bin/carddisp.pl?gene=PAPSS2
PDK3	Pyruvate Dehydrogenase Kinase 3	Protein Coding	Q15120	48	GC0XP024465	1.04524	https://www.genecards.org/cgi-bin/carddisp.pl?gene=PDK3
PFKL	Phosphofructokinase, Liver Type	Protein Coding	P17858	48	GC21P044300	1.04524	https://www.genecards.org/cgi-bin/carddisp.pl?gene=PFKL
POFUT1	Protein O-Fucosyltransferase 1	Protein Coding	Q9H488	48	GC20P032207	1.04524	https://www.genecards.org/cgi-bin/carddisp.pl?gene=POFUT1
POLR1C	RNA Polymerase I And III Subunit C	Protein Coding	O15160	48	GC06P119129	1.04524	https://www.genecards.org/cgi-bin/carddisp.pl?gene=POLR1C
POLR3B	RNA Polymerase III Subunit B	Protein Coding	Q9NW08	48	GC12P106357	1.04524	https://www.genecards.org/cgi-bin/carddisp.pl?gene=POLR3B
PPP2R2A	Protein Phosphatase 2 Regulatory Subunit Balpha	Protein Coding	P63151	48	GC08P026292	1.04524	https://www.genecards.org/cgi-bin/carddisp.pl?gene=PPP2R2A
PPP5C	Protein Phosphatase 5 Catalytic Subunit	Protein Coding	P53041	48	GC19P096208	1.04524	https://www.genecards.org/cgi-bin/carddisp.pl?gene=PPP5C
PTGES3	Prostaglandin E Synthase 3	Protein Coding	Q15185	48	GC12M058922	1.04524	https://www.genecards.org/cgi-bin/carddisp.pl?gene=PTGES3
RFC2	Replication Factor C Subunit 2	Protein Coding	P35250	48	GC07M074231	1.04524	https://www.genecards.org/cgi-bin/carddisp.pl?gene=RFC2
SARS2	Seryl-TRNA Synthetase 2, Mitochondrial	Protein Coding	Q9NP81	48	GC19M085516	1.04524	https://www.genecards.org/cgi-bin/carddisp.pl?gene=SARS2
SEC24C	SEC24 Homolog C, COPII Coat Complex Component	Protein Coding	P53992	48	GC10P073744	1.04524	https://www.genecards.org/cgi-bin/carddisp.pl?gene=SEC24C
SKP2	S-Phase Kinase Associated Protein 2	Protein Coding	Q13309	48	GC05P036151	1.04524	https://www.genecards.org/cgi-bin/carddisp.pl?gene=SKP2
TJP2	Tight Junction Protein 2	Protein Coding	Q9UDY2	48	GC09P069121	1.04524	https://www.genecards.org/cgi-bin/carddisp.pl?gene=TJP2
TLK2	Tousled Like Kinase 2	Protein Coding	Q86UE8	48	GC17P062458	1.04524	https://www.genecards.org/cgi-bin/carddisp.pl?gene=TLK2
TPP1	Tripeptidyl Peptidase 1	Protein Coding	O14773	48	GC11M009914	1.04524	https://www.genecards.org/cgi-bin/carddisp.pl?gene=TPP1
UBA2	Ubiquitin Like Modifier Activating Enzyme 2	Protein Coding	Q9UBT2	48	GC19P034428	1.04524	https://www.genecards.org/cgi-bin/carddisp.pl?gene=UBA2
XRCC5	X-Ray Repair Cross Complementing 5	Protein Coding	P13010	48	GC02P216107	1.04524	https://www.genecards.org/cgi-bin/carddisp.pl?gene=XRCC5
YARS2	Tyrosyl-TRNA Synthetase 2	Protein Coding	Q9Y2Z4	48	GC12M032859	1.04524	https://www.genecards.org/cgi-bin/carddisp.pl?gene=YARS2
AGO2	Argonaute RISC Catalytic Component 2	Protein Coding	Q9UKV8	47	GC08M140522	1.04524	https://www.genecards.org/cgi-bin/carddisp.pl?gene=AGO2
AIMP2	Aminoacyl TRNA Synthetase Complex Interacting Multifunctional Protein 2	Protein Coding	Q13155	47	GC07P009154	1.04524	https://www.genecards.org/cgi-bin/carddisp.pl?gene=AIMP2
ALDH1B1	Aldehyde Dehydrogenase 1 Family Member B1	Protein Coding	P30837	47	GC09P038392	1.04524	https://www.genecards.org/cgi-bin/carddisp.pl?gene=ALDH1B1
ANLN	Anillin, Actin Binding Protein	Protein Coding	Q9NQW6	47	GC07P036389	1.04524	https://www.genecards.org/cgi-bin/carddisp.pl?gene=ANLN
AP1B1	Adaptor Related Protein Complex 1 Subunit Beta 1	Protein Coding	Q10567	47	GC22M029327	1.04524	https://www.genecards.org/cgi-bin/carddisp.pl?gene=AP1B1
BCKDHA	Branched Chain Keto Acid Dehydrogenase E1 Subunit Alpha	Protein Coding	P12694	47	GC19P096041	1.04524	https://www.genecards.org/cgi-bin/carddisp.pl?gene=BCKDHA
CARS1	Cysteinyl-TRNA Synthetase 1	Protein Coding	P49589	47	GC11M003000	1.04524	https://www.genecards.org/cgi-bin/carddisp.pl?gene=CARS1
CBR1	Carbonyl Reductase 1	Protein Coding	P16152	47	GC21P036069	1.04524	https://www.genecards.org/cgi-bin/carddisp.pl?gene=CBR1
CNDP2	Carnosine Dipeptidase 2	Protein Coding	Q96KP4	47	GC18P074495	1.04524	https://www.genecards.org/cgi-bin/carddisp.pl?gene=CNDP2
COPB2	COPI Coat Complex Subunit Beta 2	Protein Coding	P35606	47	GC03M139355	1.04524	https://www.genecards.org/cgi-bin/carddisp.pl?gene=COPB2
COQ6	Coenzyme Q6, Monooxygenase	Protein Coding	Q9Y2Z9	47	GC14P073949	1.04524	https://www.genecards.org/cgi-bin/carddisp.pl?gene=COQ6
CUL2	Cullin 2	Protein Coding	Q13617	47	GC10M035151	1.04524	https://www.genecards.org/cgi-bin/carddisp.pl?gene=CUL2
CUL4A	Cullin 4A	Protein Coding	Q13619	47	GC13P113208	1.04524	https://www.genecards.org/cgi-bin/carddisp.pl?gene=CUL4A
CUL4B	Cullin 4B	Protein Coding	Q13620	47	GC0XM120524	1.04524	https://www.genecards.org/cgi-bin/carddisp.pl?gene=CUL4B
DARS1	Aspartyl-TRNA Synthetase 1	Protein Coding	P14868	47	GC02M135905	1.04524	https://www.genecards.org/cgi-bin/carddisp.pl?gene=DARS1
DDX1	DEAD-Box Helicase 1	Protein Coding	Q92499	47	GC02P015591	1.04524	https://www.genecards.org/cgi-bin/carddisp.pl?gene=DDX1
DPP9	Dipeptidyl Peptidase 9	Protein Coding	Q86TI2	47	GC19M016707	1.04524	https://www.genecards.org/cgi-bin/carddisp.pl?gene=DPP9
EED	Embryonic Ectoderm Development	Protein Coding	O75530	47	GC11P086273	1.04524	https://www.genecards.org/cgi-bin/carddisp.pl?gene=EED
ELP1	Elongator Acetyltransferase Complex Subunit 1	Protein Coding	O95163	47	GC09M108868	1.04524	https://www.genecards.org/cgi-bin/carddisp.pl?gene=ELP1
ETFB	Electron Transfer Flavoprotein Subunit Beta	Protein Coding	P38117	47	GC19M051345	1.04524	https://www.genecards.org/cgi-bin/carddisp.pl?gene=ETFB
FLII	FLII Actin Remodeling Protein	Protein Coding	Q13045	47	GC17M018244	1.04524	https://www.genecards.org/cgi-bin/carddisp.pl?gene=FLII
FNTB	Farnesyltransferase, CAAX Box, Beta	Protein Coding	P49356	47	GC14P064986	1.04524	https://www.genecards.org/cgi-bin/carddisp.pl?gene=FNTB
FSCN1	Fascin Actin-Bundling Protein 1	Protein Coding	Q16658	47	GC07P005592	1.04524	https://www.genecards.org/cgi-bin/carddisp.pl?gene=FSCN1
GATAD2B	GATA Zinc Finger Domain Containing 2B	Protein Coding	Q8WXI9	47	GC01M158738	1.04524	https://www.genecards.org/cgi-bin/carddisp.pl?gene=GATAD2B
GFM1	G Elongation Factor Mitochondrial 1	Protein Coding	Q96RP9	47	GC03P158644	1.04524	https://www.genecards.org/cgi-bin/carddisp.pl?gene=GFM1
GNB2	G Protein Subunit Beta 2	Protein Coding	P62879	47	GC07P100673	1.04524	https://www.genecards.org/cgi-bin/carddisp.pl?gene=GNB2
HARS2	Histidyl-TRNA Synthetase 2, Mitochondrial	Protein Coding	P49590	47	GC05P149892	1.04524	https://www.genecards.org/cgi-bin/carddisp.pl?gene=HARS2
KMT2C	Lysine Methyltransferase 2C	Protein Coding	Q8NEZ4	47	GC07M152134	1.04524	https://www.genecards.org/cgi-bin/carddisp.pl?gene=KMT2C
METAP1	Methionyl Aminopeptidase 1	Protein Coding	P53582	47	GC04P098995	1.04524	https://www.genecards.org/cgi-bin/carddisp.pl?gene=METAP1
NARS1	Asparaginyl-TRNA Synthetase 1	Protein Coding	O43776	47	GC18M057601	1.04524	https://www.genecards.org/cgi-bin/carddisp.pl?gene=NARS1
NARS2	Asparaginyl-TRNA Synthetase 2, Mitochondrial	Protein Coding	Q96I59	47	GC11M078435	1.04524	https://www.genecards.org/cgi-bin/carddisp.pl?gene=NARS2
NSUN2	NOP2/Sun RNA Methyltransferase 2	Protein Coding	Q08J23	47	GC05M006599	1.04524	https://www.genecards.org/cgi-bin/carddisp.pl?gene=NSUN2
P4HA1	Prolyl 4-Hydroxylase Subunit Alpha 1	Protein Coding	P13674	47	GC10M073007	1.04524	https://www.genecards.org/cgi-bin/carddisp.pl?gene=P4HA1
PAPSS1	3'-Phosphoadenosine 5'-Phosphosulfate Synthase 1	Protein Coding	O43252	47	GC04M107590	1.04524	https://www.genecards.org/cgi-bin/carddisp.pl?gene=PAPSS1
PDIA3	Protein Disulfide Isomerase Family A Member 3	Protein Coding	P30101	47	GC15P043746	1.04524	https://www.genecards.org/cgi-bin/carddisp.pl?gene=PDIA3
PGM3	Phosphoglucomutase 3	Protein Coding	O95394	47	GC06M088065	1.04524	https://www.genecards.org/cgi-bin/carddisp.pl?gene=PGM3
PICALM	Phosphatidylinositol Binding Clathrin Assembly Protein	Protein Coding	Q13492	47	GC11M085957	1.04524	https://www.genecards.org/cgi-bin/carddisp.pl?gene=PICALM
PLAA	Phospholipase A2 Activating Protein	Protein Coding	Q9Y263	47	GC09M026903	1.04524	https://www.genecards.org/cgi-bin/carddisp.pl?gene=PLAA
POLR2B	RNA Polymerase II Subunit B	Protein Coding	P30876	47	GC04P056977	1.04524	https://www.genecards.org/cgi-bin/carddisp.pl?gene=POLR2B
PPAT	Phosphoribosyl Pyrophosphate Amidotransferase	Protein Coding	Q06203	47	GC04M056393	1.04524	https://www.genecards.org/cgi-bin/carddisp.pl?gene=PPAT
PPOX	Protoporphyrinogen Oxidase	Protein Coding	P50336	47	GC01P162154	1.04524	https://www.genecards.org/cgi-bin/carddisp.pl?gene=PPOX
PRPF3	Pre-MRNA Processing Factor 3	Protein Coding	O43395	47	GC01P150321	1.04524	https://www.genecards.org/cgi-bin/carddisp.pl?gene=PRPF3
SEC31A	SEC31 Homolog A, COPII Coat Complex Component	Protein Coding	O94979	47	GC04M082818	1.04524	https://www.genecards.org/cgi-bin/carddisp.pl?gene=SEC31A
SELENBP1	Selenium Binding Protein 1	Protein Coding	Q13228	47	GC01M151364	1.04524	https://www.genecards.org/cgi-bin/carddisp.pl?gene=SELENBP1
SMS	Spermine Synthase	Protein Coding	P52788	47	GC0XP021958	1.04524	https://www.genecards.org/cgi-bin/carddisp.pl?gene=SMS
TFG	Trafficking From ER To Golgi Regulator	Protein Coding	Q92734	47	GC03P100709	1.04524	https://www.genecards.org/cgi-bin/carddisp.pl?gene=TFG
TPP2	Tripeptidyl Peptidase 2	Protein Coding	P29144	47	GC13P102596	1.04524	https://www.genecards.org/cgi-bin/carddisp.pl?gene=TPP2
TRIM21	Tripartite Motif Containing 21	Protein Coding	P19474	47	GC11M004384	1.04524	https://www.genecards.org/cgi-bin/carddisp.pl?gene=TRIM21
UGP2	UDP-Glucose Pyrophosphorylase 2	Protein Coding	Q16851	47	GC02P063840	1.04524	https://www.genecards.org/cgi-bin/carddisp.pl?gene=UGP2
VTN	Vitronectin	Protein Coding	P04004	47	GC17M067441	1.04524	https://www.genecards.org/cgi-bin/carddisp.pl?gene=VTN
ADD3	Adducin 3	Protein Coding	Q9UEY8	46	GC10P109996	1.04524	https://www.genecards.org/cgi-bin/carddisp.pl?gene=ADD3
AHCYL1	Adenosylhomocysteinase Like 1	Protein Coding	O43865	46	GC01P109984	1.04524	https://www.genecards.org/cgi-bin/carddisp.pl?gene=AHCYL1
AP1G1	Adaptor Related Protein Complex 1 Subunit Gamma 1	Protein Coding	O43747	46	GC16M071729	1.04524	https://www.genecards.org/cgi-bin/carddisp.pl?gene=AP1G1
AP3D1	Adaptor Related Protein Complex 3 Subunit Delta 1	Protein Coding	O14617	46	GC19M016566	1.04524	https://www.genecards.org/cgi-bin/carddisp.pl?gene=AP3D1
ARHGAP1	Rho GTPase Activating Protein 1	Protein Coding	Q07960	46	GC11M116471	1.04524	https://www.genecards.org/cgi-bin/carddisp.pl?gene=ARHGAP1
ATXN10	Ataxin 10	Protein Coding	Q9UBB4	46	GC22P061137	1.04524	https://www.genecards.org/cgi-bin/carddisp.pl?gene=ATXN10
CDC27	Cell Division Cycle 27	Protein Coding	P30260	46	GC17M047117	1.04524	https://www.genecards.org/cgi-bin/carddisp.pl?gene=CDC27
COPA	COPI Coat Complex Subunit Alpha	Protein Coding	P53621	46	GC01M160288	1.04524	https://www.genecards.org/cgi-bin/carddisp.pl?gene=COPA
CRTAP	Cartilage Associated Protein	Protein Coding	O75718	46	GC03P033221	1.04524	https://www.genecards.org/cgi-bin/carddisp.pl?gene=CRTAP
CTBP2	C-Terminal Binding Protein 2	Protein Coding	P56545	46	GC10M124984	1.04524	https://www.genecards.org/cgi-bin/carddisp.pl?gene=CTBP2
CUL5	Cullin 5	Protein Coding	Q93034	46	GC11P108008	1.04524	https://www.genecards.org/cgi-bin/carddisp.pl?gene=CUL5
DOCK7	Dedicator Of Cytokinesis 7	Protein Coding	Q96N67	46	GC01M062454	1.04524	https://www.genecards.org/cgi-bin/carddisp.pl?gene=DOCK7
DPP3	Dipeptidyl Peptidase 3	Protein Coding	Q9NY33	46	GC11P082038	1.04524	https://www.genecards.org/cgi-bin/carddisp.pl?gene=DPP3
DRG1	Developmentally Regulated GTP Binding Protein 1	Protein Coding	Q9Y295	46	GC22P031399	1.04524	https://www.genecards.org/cgi-bin/carddisp.pl?gene=DRG1
EIF2B5	Eukaryotic Translation Initiation Factor 2B Subunit Epsilon	Protein Coding	Q13144	46	GC03P184135	1.04524	https://www.genecards.org/cgi-bin/carddisp.pl?gene=EIF2B5
ELAC2	ElaC Ribonuclease Z 2	Protein Coding	Q9BQ52	46	GC17M012991	1.04524	https://www.genecards.org/cgi-bin/carddisp.pl?gene=ELAC2
ERO1A	Endoplasmic Reticulum Oxidoreductase 1 Alpha	Protein Coding	Q96HE7	46	GC14M052640	1.04524	https://www.genecards.org/cgi-bin/carddisp.pl?gene=ERO1A
ETF1	Eukaryotic Translation Termination Factor 1	Protein Coding	P62495	46	GC05M138506	1.04524	https://www.genecards.org/cgi-bin/carddisp.pl?gene=ETF1
GMDS	GDP-Mannose 4,6-Dehydratase	Protein Coding	O60547	46	GC06M001624	1.04524	https://www.genecards.org/cgi-bin/carddisp.pl?gene=GMDS
HAT1	Histone Acetyltransferase 1	Protein Coding	O14929	46	GC02P171922	1.04524	https://www.genecards.org/cgi-bin/carddisp.pl?gene=HAT1
JMJD6	Jumonji Domain Containing 6, Arginine Demethylase And Lysine Hydroxylase	Protein Coding	Q6NYC1	46	GC17M076718	1.04524	https://www.genecards.org/cgi-bin/carddisp.pl?gene=JMJD6
PALLD	Palladin, Cytoskeletal Associated Protein	Protein Coding	Q8WX93	46	GC04P168497	1.04524	https://www.genecards.org/cgi-bin/carddisp.pl?gene=PALLD
PGM2	Phosphoglucomutase 2	Protein Coding	Q96G03	46	GC04P038352	1.04524	https://www.genecards.org/cgi-bin/carddisp.pl?gene=PGM2
POLD2	DNA Polymerase Delta 2, Accessory Subunit	Protein Coding	P49005	46	GC07M044114	1.04524	https://www.genecards.org/cgi-bin/carddisp.pl?gene=POLD2
PPP2R5C	Protein Phosphatase 2 Regulatory Subunit B'Gamma	Protein Coding	Q13362	46	GC14P114544	1.04524	https://www.genecards.org/cgi-bin/carddisp.pl?gene=PPP2R5C
PRDX4	Peroxiredoxin 4	Protein Coding	Q13162	46	GC0XP023665	1.04524	https://www.genecards.org/cgi-bin/carddisp.pl?gene=PRDX4
PREP	Prolyl Endopeptidase	Protein Coding	P48147	46	GC06M105277	1.04524	https://www.genecards.org/cgi-bin/carddisp.pl?gene=PREP
PRIM1	DNA Primase Subunit 1	Protein Coding	P49642	46	GC12M058925	1.04524	https://www.genecards.org/cgi-bin/carddisp.pl?gene=PRIM1
PRPF4	Pre-MRNA Processing Factor 4	Protein Coding	O43172	46	GC09P113275	1.04524	https://www.genecards.org/cgi-bin/carddisp.pl?gene=PRPF4
PTBP1	Polypyrimidine Tract Binding Protein 1	Protein Coding	P26599	46	GC19P000797	1.04524	https://www.genecards.org/cgi-bin/carddisp.pl?gene=PTBP1
PUS1	Pseudouridine Synthase 1	Protein Coding	Q9Y606	46	GC12P131929	1.04524	https://www.genecards.org/cgi-bin/carddisp.pl?gene=PUS1
PYGB	Glycogen Phosphorylase B	Protein Coding	P11216	46	GC20P025248	1.04524	https://www.genecards.org/cgi-bin/carddisp.pl?gene=PYGB
RPL3	Ribosomal Protein L3	Protein Coding	P39023	46	GC22M072659	1.04524	https://www.genecards.org/cgi-bin/carddisp.pl?gene=RPL3
RPS17	Ribosomal Protein S17	Protein Coding	P08708	46	GC15M082536	1.04524	https://www.genecards.org/cgi-bin/carddisp.pl?gene=RPS17
SEC23B	SEC23 Homolog B, COPII Coat Complex Component	Protein Coding	Q15437	46	GC20P018507	1.04524	https://www.genecards.org/cgi-bin/carddisp.pl?gene=SEC23B
SLC25A10	Solute Carrier Family 25 Member 10	Protein Coding	Q9UBX3	46	GC17P081712	1.04524	https://www.genecards.org/cgi-bin/carddisp.pl?gene=SLC25A10
SMARCA5	SWI/SNF Related, Matrix Associated, Actin Dependent Regulator Of Chromatin, Subfamily A, Member 5	Protein Coding	O60264	46	GC04P143513	1.04524	https://www.genecards.org/cgi-bin/carddisp.pl?gene=SMARCA5
SMARCD2	SWI/SNF Related, Matrix Associated, Actin Dependent Regulator Of Chromatin, Subfamily D, Member 2	Protein Coding	Q92925	46	GC17M063832	1.04524	https://www.genecards.org/cgi-bin/carddisp.pl?gene=SMARCD2
STK26	Serine/Threonine Kinase 26	Protein Coding	Q9P289	46	GC0XP132023	1.04524	https://www.genecards.org/cgi-bin/carddisp.pl?gene=STK26
TARS1	Threonyl-TRNA Synthetase 1	Protein Coding	P26639	46	GC05P033455	1.04524	https://www.genecards.org/cgi-bin/carddisp.pl?gene=TARS1
TARS2	Threonyl-TRNA Synthetase 2, Mitochondrial	Protein Coding	Q9BW92	46	GC01P158539	1.04524	https://www.genecards.org/cgi-bin/carddisp.pl?gene=TARS2
TBC1D4	TBC1 Domain Family Member 4	Protein Coding	O60343	46	GC13M075284	1.04524	https://www.genecards.org/cgi-bin/carddisp.pl?gene=TBC1D4
TSEN2	TRNA Splicing Endonuclease Subunit 2	Protein Coding	Q8NCE0	46	GC03P019318	1.04524	https://www.genecards.org/cgi-bin/carddisp.pl?gene=TSEN2
XRN2	5'-3' Exoribonuclease 2	Protein Coding	Q9H0D6	46	GC20P021303	1.04524	https://www.genecards.org/cgi-bin/carddisp.pl?gene=XRN2
ABHD12	Abhydrolase Domain Containing 12, Lysophospholipase	Protein Coding	Q8N2K0	45	GC20M025294	1.04524	https://www.genecards.org/cgi-bin/carddisp.pl?gene=ABHD12
ACTR3	Actin Related Protein 3	Protein Coding	P61158	45	GC02P113889	1.04524	https://www.genecards.org/cgi-bin/carddisp.pl?gene=ACTR3
AFG2A	AFG2 AAA ATPase Homolog A	Protein Coding	Q8NB90	45	GC04P122923	1.04524	https://www.genecards.org/cgi-bin/carddisp.pl?gene=AFG2A
ALDH9A1	Aldehyde Dehydrogenase 9 Family Member A1	Protein Coding	P49189	45	GC01M165686	1.04524	https://www.genecards.org/cgi-bin/carddisp.pl?gene=ALDH9A1
AP2A1	Adaptor Related Protein Complex 2 Subunit Alpha 1	Protein Coding	O95782	45	GC19P096373	1.04524	https://www.genecards.org/cgi-bin/carddisp.pl?gene=AP2A1
CAP1	Cyclase Associated Actin Cytoskeleton Regulatory Protein 1	Protein Coding	Q01518	45	GC01P040288	1.04524	https://www.genecards.org/cgi-bin/carddisp.pl?gene=CAP1
CLIC1	Chloride Intracellular Channel 1	Protein Coding	O00299	45	GC06M087222	1.04524	https://www.genecards.org/cgi-bin/carddisp.pl?gene=CLIC1
CLP1	Cleavage Factor Polyribonucleotide Kinase Subunit 1	Protein Coding	Q92989	45	GC11P057648	1.04524	https://www.genecards.org/cgi-bin/carddisp.pl?gene=CLP1
COPB1	COPI Coat Complex Subunit Beta 1	Protein Coding	P53618	45	GC11M014436	1.04524	https://www.genecards.org/cgi-bin/carddisp.pl?gene=COPB1
DEK	DEK Proto-Oncogene	Protein Coding	P35659	45	GC06M018224	1.04524	https://www.genecards.org/cgi-bin/carddisp.pl?gene=DEK
DHX30	DExH-Box Helicase 30	Protein Coding	Q7L2E3	45	GC03P047802	1.04524	https://www.genecards.org/cgi-bin/carddisp.pl?gene=DHX30
EIF2B3	Eukaryotic Translation Initiation Factor 2B Subunit Gamma	Protein Coding	Q9NR50	45	GC01M044850	1.04524	https://www.genecards.org/cgi-bin/carddisp.pl?gene=EIF2B3
EIF4G2	Eukaryotic Translation Initiation Factor 4 Gamma 2	Protein Coding	P78344	45	GC11M011390	1.04524	https://www.genecards.org/cgi-bin/carddisp.pl?gene=EIF4G2
FAR1	Fatty Acyl-CoA Reductase 1	Protein Coding	Q8WVX9	45	GC11P013668	1.04524	https://www.genecards.org/cgi-bin/carddisp.pl?gene=FAR1
FLOT1	Flotillin 1	Protein Coding	O75955	45	GC06M087133	1.04524	https://www.genecards.org/cgi-bin/carddisp.pl?gene=FLOT1
HBS1L	HBS1 Like Translational GTPase	Protein Coding	Q9Y450	45	GC06M134960	1.04524	https://www.genecards.org/cgi-bin/carddisp.pl?gene=HBS1L
HMGCS1	3-Hydroxy-3-Methylglutaryl-CoA Synthase 1	Protein Coding	Q01581	45	GC05M044636	1.04524	https://www.genecards.org/cgi-bin/carddisp.pl?gene=HMGCS1
HSPH1	Heat Shock Protein Family H (Hsp110) Member 1	Protein Coding	Q92598	45	GC13M031134	1.04524	https://www.genecards.org/cgi-bin/carddisp.pl?gene=HSPH1
KIF3A	Kinesin Family Member 3A	Protein Coding	Q9Y496	45	GC05M132689	1.04524	https://www.genecards.org/cgi-bin/carddisp.pl?gene=KIF3A
MAGT1	Magnesium Transporter 1	Protein Coding	Q9H0U3	45	GC0XM078169	1.04524	https://www.genecards.org/cgi-bin/carddisp.pl?gene=MAGT1
NUP85	Nucleoporin 85	Protein Coding	Q9BW27	45	GC17P075205	1.04524	https://www.genecards.org/cgi-bin/carddisp.pl?gene=NUP85
NXN	Nucleoredoxin	Protein Coding	Q6DKJ4	45	GC17M000799	1.04524	https://www.genecards.org/cgi-bin/carddisp.pl?gene=NXN
OLA1	Obg Like ATPase 1	Protein Coding	Q9NTK5	45	GC02M174072	1.04524	https://www.genecards.org/cgi-bin/carddisp.pl?gene=OLA1
OXSR1	Oxidative Stress Responsive Kinase 1	Protein Coding	O95747	45	GC03P038235	1.04524	https://www.genecards.org/cgi-bin/carddisp.pl?gene=OXSR1
POLA2	DNA Polymerase Alpha 2, Accessory Subunit	Protein Coding	Q14181	45	GC11P081940	1.04524	https://www.genecards.org/cgi-bin/carddisp.pl?gene=POLA2
PPM1F	Protein Phosphatase, Mg2+/Mn2+ Dependent 1F	Protein Coding	P49593	45	GC22M021919	1.04524	https://www.genecards.org/cgi-bin/carddisp.pl?gene=PPM1F
PRIM2	DNA Primase Subunit 2	Protein Coding	P49643	45	GC06P119296	1.04524	https://www.genecards.org/cgi-bin/carddisp.pl?gene=PRIM2
PRMT3	Protein Arginine Methyltransferase 3	Protein Coding	O60678	45	GC11P020409	1.04524	https://www.genecards.org/cgi-bin/carddisp.pl?gene=PRMT3
RANGAP1	Ran GTPase Activating Protein 1	Protein Coding	P46060	45	GC22M041244	1.04524	https://www.genecards.org/cgi-bin/carddisp.pl?gene=RANGAP1
RECQL	RecQ Like Helicase	Protein Coding	P46063	45	GC12M021468	1.04524	https://www.genecards.org/cgi-bin/carddisp.pl?gene=RECQL
RPS23	Ribosomal Protein S23	Protein Coding	P62266	45	GC05M082273	1.04524	https://www.genecards.org/cgi-bin/carddisp.pl?gene=RPS23
SCYL1	SCY1 Like Pseudokinase 1	Protein Coding	Q96KG9	45	GC11P065525	1.04524	https://www.genecards.org/cgi-bin/carddisp.pl?gene=SCYL1
SRSF6	Serine And Arginine Rich Splicing Factor 6	Protein Coding	Q13247	45	GC20P043457	1.04524	https://www.genecards.org/cgi-bin/carddisp.pl?gene=SRSF6
TBCE	Tubulin Folding Cofactor E	Protein Coding	Q15813	45	GC01P235367	1.04524	https://www.genecards.org/cgi-bin/carddisp.pl?gene=TBCE
TNPO1	Transportin 1	Protein Coding	Q92973	45	GC05P072816	1.04524	https://www.genecards.org/cgi-bin/carddisp.pl?gene=TNPO1
TRA2B	Transformer 2 Beta Homolog	Protein Coding	P62995	45	GC03M185914	1.04524	https://www.genecards.org/cgi-bin/carddisp.pl?gene=TRA2B
TRMT1	TRNA Methyltransferase 1	Protein Coding	Q9NXH9	45	GC19M013104	1.04524	https://www.genecards.org/cgi-bin/carddisp.pl?gene=TRMT1
UPF1	UPF1 RNA Helicase And ATPase	Protein Coding	Q92900	45	GC19P018831	1.04524	https://www.genecards.org/cgi-bin/carddisp.pl?gene=UPF1
ABCF1	ATP Binding Cassette Subfamily F Member 1	Protein Coding	Q8NE71	44	GC06P030571	1.04524	https://www.genecards.org/cgi-bin/carddisp.pl?gene=ABCF1
AHSA1	Activator Of HSP90 ATPase Activity 1	Protein Coding	O95433	44	GC14P077457	1.04524	https://www.genecards.org/cgi-bin/carddisp.pl?gene=AHSA1
ANAPC7	Anaphase Promoting Complex Subunit 7	Protein Coding	Q9UJX3	44	GC12M110372	1.04524	https://www.genecards.org/cgi-bin/carddisp.pl?gene=ANAPC7
AP1M1	Adaptor Related Protein Complex 1 Subunit Mu 1	Protein Coding	Q9BXS5	44	GC19P095509	1.04524	https://www.genecards.org/cgi-bin/carddisp.pl?gene=AP1M1
ATP6V1H	ATPase H+ Transporting V1 Subunit H	Protein Coding	Q9UI12	44	GC08M053715	1.04524	https://www.genecards.org/cgi-bin/carddisp.pl?gene=ATP6V1H
CAPZB	Capping Actin Protein Of Muscle Z-Line Subunit Beta	Protein Coding	P47756	44	GC01M019339	1.04524	https://www.genecards.org/cgi-bin/carddisp.pl?gene=CAPZB
CARS2	Cysteinyl-TRNA Synthetase 2, Mitochondrial	Protein Coding	Q9HA77	44	GC13M110641	1.04524	https://www.genecards.org/cgi-bin/carddisp.pl?gene=CARS2
CDC5L	Cell Division Cycle 5 Like	Protein Coding	Q99459	44	GC06P044387	1.04524	https://www.genecards.org/cgi-bin/carddisp.pl?gene=CDC5L
CIAO1	Cytosolic Iron-Sulfur Assembly Component 1	Protein Coding	O76071	44	GC02P096299	1.04524	https://www.genecards.org/cgi-bin/carddisp.pl?gene=CIAO1
COPG1	COPI Coat Complex Subunit Gamma 1	Protein Coding	Q9Y678	44	GC03P129249	1.04524	https://www.genecards.org/cgi-bin/carddisp.pl?gene=COPG1
DDX23	DEAD-Box Helicase 23	Protein Coding	Q9BUQ8	44	GC12M048829	1.04524	https://www.genecards.org/cgi-bin/carddisp.pl?gene=DDX23
DPYSL3	Dihydropyrimidinase Like 3	Protein Coding	Q14195	44	GC05M147390	1.04524	https://www.genecards.org/cgi-bin/carddisp.pl?gene=DPYSL3
EHD1	EH Domain Containing 1	Protein Coding	Q9H4M9	44	GC11M116828	1.04524	https://www.genecards.org/cgi-bin/carddisp.pl?gene=EHD1
EIF2S2	Eukaryotic Translation Initiation Factor 2 Subunit Beta	Protein Coding	P20042	44	GC20M034088	1.04524	https://www.genecards.org/cgi-bin/carddisp.pl?gene=EIF2S2
EIF3E	Eukaryotic Translation Initiation Factor 3 Subunit E	Protein Coding	P60228	44	GC08M108163	1.04524	https://www.genecards.org/cgi-bin/carddisp.pl?gene=EIF3E
EIF3I	Eukaryotic Translation Initiation Factor 3 Subunit I	Protein Coding	Q13347	44	GC01P032221	1.04524	https://www.genecards.org/cgi-bin/carddisp.pl?gene=EIF3I
ELP3	Elongator Acetyltransferase Complex Subunit 3	Protein Coding	Q9H9T3	44	GC08P028089	1.04524	https://www.genecards.org/cgi-bin/carddisp.pl?gene=ELP3
EPS8L2	EPS8 Like 2	Protein Coding	Q9H6S3	44	GC11P000694	1.04524	https://www.genecards.org/cgi-bin/carddisp.pl?gene=EPS8L2
EXOC4	Exocyst Complex Component 4	Protein Coding	Q96A65	44	GC07P133253	1.04524	https://www.genecards.org/cgi-bin/carddisp.pl?gene=EXOC4
GAPVD1	GTPase Activating Protein And VPS9 Domains 1	Protein Coding	Q14C86	44	GC09P125261	1.04524	https://www.genecards.org/cgi-bin/carddisp.pl?gene=GAPVD1
HSPA13	Heat Shock Protein Family A (Hsp70) Member 13	Protein Coding	P48723	44	GC21M015182	1.04524	https://www.genecards.org/cgi-bin/carddisp.pl?gene=HSPA13
KPNA4	Karyopherin Subunit Alpha 4	Protein Coding	O00629	44	GC03M160494	1.04524	https://www.genecards.org/cgi-bin/carddisp.pl?gene=KPNA4
NAA15	N-Alpha-Acetyltransferase 15, NatA Auxiliary Subunit	Protein Coding	Q9BXJ9	44	GC04P139301	1.04524	https://www.genecards.org/cgi-bin/carddisp.pl?gene=NAA15
NUP88	Nucleoporin 88	Protein Coding	Q99567	44	GC17M015230	1.04524	https://www.genecards.org/cgi-bin/carddisp.pl?gene=NUP88
OAS3	2'-5'-Oligoadenylate Synthetase 3	Protein Coding	Q9Y6K5	44	GC12P112938	1.04524	https://www.genecards.org/cgi-bin/carddisp.pl?gene=OAS3
OSBP	Oxysterol Binding Protein	Protein Coding	P22059	44	GC11M116584	1.04524	https://www.genecards.org/cgi-bin/carddisp.pl?gene=OSBP
PDLIM5	PDZ And LIM Domain 5	Protein Coding	Q96HC4	44	GC04P094451	1.04524	https://www.genecards.org/cgi-bin/carddisp.pl?gene=PDLIM5
PHF6	PHD Finger Protein 6	Protein Coding	Q8IWS0	44	GC0XP134373	1.04524	https://www.genecards.org/cgi-bin/carddisp.pl?gene=PHF6
RAD9A	RAD9 Checkpoint Clamp Component A	Protein Coding	Q99638	44	GC11P082081	1.04524	https://www.genecards.org/cgi-bin/carddisp.pl?gene=RAD9A
RPL34	Ribosomal Protein L34	Protein Coding	P49207	44	GC04P108620	1.04524	https://www.genecards.org/cgi-bin/carddisp.pl?gene=RPL34
SERPINB1	Serpin Family B Member 1	Protein Coding	P30740	44	GC06M003569	1.04524	https://www.genecards.org/cgi-bin/carddisp.pl?gene=SERPINB1
SF1	Splicing Factor 1	Protein Coding	Q15637	44	GC11M064764	1.04524	https://www.genecards.org/cgi-bin/carddisp.pl?gene=SF1
SLC25A22	Solute Carrier Family 25 Member 22	Protein Coding	Q9H936	44	GC11M009580	1.04524	https://www.genecards.org/cgi-bin/carddisp.pl?gene=SLC25A22
SNX9	Sorting Nexin 9	Protein Coding	Q9Y5X1	44	GC06P157702	1.04524	https://www.genecards.org/cgi-bin/carddisp.pl?gene=SNX9
SSRP1	Structure Specific Recognition Protein 1	Protein Coding	Q08945	44	GC11M116548	1.04524	https://www.genecards.org/cgi-bin/carddisp.pl?gene=SSRP1
SWAP70	Switching B Cell Complex Subunit SWAP70	Protein Coding	Q9UH65	44	GC11P009664	1.04524	https://www.genecards.org/cgi-bin/carddisp.pl?gene=SWAP70
TBL2	Transducin Beta Like 2	Protein Coding	Q9Y4P3	44	GC07M074305	1.04524	https://www.genecards.org/cgi-bin/carddisp.pl?gene=TBL2
TES	Testin LIM Domain Protein	Protein Coding	Q9UGI8	44	GC07P116210	1.04524	https://www.genecards.org/cgi-bin/carddisp.pl?gene=TES
THOC2	THO Complex Subunit 2	Protein Coding	Q8NI27	44	GC0XM123600	1.04524	https://www.genecards.org/cgi-bin/carddisp.pl?gene=THOC2
TSR1	TSR1 Ribosome Maturation Factor	Protein Coding	Q2NL82	44	GC17M002322	1.04524	https://www.genecards.org/cgi-bin/carddisp.pl?gene=TSR1
UBA3	Ubiquitin Like Modifier Activating Enzyme 3	Protein Coding	Q8TBC4	44	GC03M069054	1.04524	https://www.genecards.org/cgi-bin/carddisp.pl?gene=UBA3
UPF2	UPF2 Regulator Of Nonsense Mediated MRNA Decay	Protein Coding	Q9HAU5	44	GC10M011920	1.04524	https://www.genecards.org/cgi-bin/carddisp.pl?gene=UPF2
WDR1	WD Repeat Domain 1	Protein Coding	O75083	44	GC04M010073	1.04524	https://www.genecards.org/cgi-bin/carddisp.pl?gene=WDR1
ADPGK	ADP Dependent Glucokinase	Protein Coding	Q9BRR6	43	GC15M072751	1.04524	https://www.genecards.org/cgi-bin/carddisp.pl?gene=ADPGK
ATP5PB	ATP Synthase Peripheral Stalk-Membrane Subunit B	Protein Coding	P24539	43	GC01P111449	1.04524	https://www.genecards.org/cgi-bin/carddisp.pl?gene=ATP5PB
COPZ1	COPI Coat Complex Subunit Zeta 1	Protein Coding	P61923	43	GC12P054301	1.04524	https://www.genecards.org/cgi-bin/carddisp.pl?gene=COPZ1
CPNE1	Copine 1	Protein Coding	Q99829	43	GC20M035626	1.04524	https://www.genecards.org/cgi-bin/carddisp.pl?gene=CPNE1
CPSF2	Cleavage And Polyadenylation Specific Factor 2	Protein Coding	Q9P2I0	43	GC14P092121	1.04524	https://www.genecards.org/cgi-bin/carddisp.pl?gene=CPSF2
CSDE1	Cold Shock Domain Containing E1	Protein Coding	O75534	43	GC01M114716	1.04524	https://www.genecards.org/cgi-bin/carddisp.pl?gene=CSDE1
DDX18	DEAD-Box Helicase 18	Protein Coding	Q9NVP1	43	GC02P128927	1.04524	https://www.genecards.org/cgi-bin/carddisp.pl?gene=DDX18
DDX39A	DExD-Box Helicase 39A	Protein Coding	O00148	43	GC19M014408	1.04524	https://www.genecards.org/cgi-bin/carddisp.pl?gene=DDX39A
DDX46	DEAD-Box Helicase 46	Protein Coding	Q7L014	43	GC05P134758	1.04524	https://www.genecards.org/cgi-bin/carddisp.pl?gene=DDX46
DNPEP	Aspartyl Aminopeptidase	Protein Coding	Q9ULA0	43	GC02M219373	1.04524	https://www.genecards.org/cgi-bin/carddisp.pl?gene=DNPEP
DRG2	Developmentally Regulated GTP Binding Protein 2	Protein Coding	P55039	43	GC17P092866	1.04524	https://www.genecards.org/cgi-bin/carddisp.pl?gene=DRG2
EIF3G	Eukaryotic Translation Initiation Factor 3 Subunit G	Protein Coding	O75821	43	GC19M010115	1.04524	https://www.genecards.org/cgi-bin/carddisp.pl?gene=EIF3G
FERMT2	FERM Domain Containing Kindlin 2	Protein Coding	Q96AC1	43	GC14M052857	1.04524	https://www.genecards.org/cgi-bin/carddisp.pl?gene=FERMT2
GTPBP1	GTP Binding Protein 1	Protein Coding	O00178	43	GC22P038705	1.04524	https://www.genecards.org/cgi-bin/carddisp.pl?gene=GTPBP1
HBD	Hemoglobin Subunit Delta	Protein Coding	P02042	43	GC11M005232	1.04524	https://www.genecards.org/cgi-bin/carddisp.pl?gene=HBD
HSD17B12	Hydroxysteroid 17-Beta Dehydrogenase 12	Protein Coding	Q53GQ0	43	GC11P043556	1.04524	https://www.genecards.org/cgi-bin/carddisp.pl?gene=HSD17B12
KIF3B	Kinesin Family Member 3B	Protein Coding	O15066	43	GC20P032277	1.04524	https://www.genecards.org/cgi-bin/carddisp.pl?gene=KIF3B
LLGL1	LLGL Scribble Cell Polarity Complex Component 1	Protein Coding	Q15334	43	GC17P018225	1.04524	https://www.genecards.org/cgi-bin/carddisp.pl?gene=LLGL1
LUC7L3	LUC7 Like 3 Pre-MRNA Splicing Factor	Protein Coding	O95232	43	GC17P050719	1.04524	https://www.genecards.org/cgi-bin/carddisp.pl?gene=LUC7L3
NCKAP1	NCK Associated Protein 1	Protein Coding	Q9Y2A7	43	GC02M182909	1.04524	https://www.genecards.org/cgi-bin/carddisp.pl?gene=NCKAP1
NUP54	Nucleoporin 54	Protein Coding	Q7Z3B4	43	GC04M076114	1.04524	https://www.genecards.org/cgi-bin/carddisp.pl?gene=NUP54
ORC5	Origin Recognition Complex Subunit 5	Protein Coding	O43913	43	GC07M104126	1.04524	https://www.genecards.org/cgi-bin/carddisp.pl?gene=ORC5
PLRG1	Pleiotropic Regulator 1	Protein Coding	O43660	43	GC04M154534	1.04524	https://www.genecards.org/cgi-bin/carddisp.pl?gene=PLRG1
RBBP5	RB Binding Protein 5, Histone Lysine Methyltransferase Complex Subunit	Protein Coding	Q15291	43	GC01M205055	1.04524	https://www.genecards.org/cgi-bin/carddisp.pl?gene=RBBP5
RFC5	Replication Factor C Subunit 5	Protein Coding	P40937	43	GC12P118013	1.04524	https://www.genecards.org/cgi-bin/carddisp.pl?gene=RFC5
SACM1L	SAC1 Like Phosphatidylinositide Phosphatase	Protein Coding	Q9NTJ5	43	GC03P054781	1.04524	https://www.genecards.org/cgi-bin/carddisp.pl?gene=SACM1L
SCRIB	Scribble Planar Cell Polarity Protein	Protein Coding	C0HLS1	43	GC08M146307	1.04524	https://www.genecards.org/cgi-bin/carddisp.pl?gene=SCRIB
SNRNP70	Small Nuclear Ribonucleoprotein U1 Subunit 70	Protein Coding	P08621	43	GC19P049085	1.04524	https://www.genecards.org/cgi-bin/carddisp.pl?gene=SNRNP70
STRAP	Serine/Threonine Kinase Receptor Associated Protein	Protein Coding	Q9Y3F4	43	GC12P015882	1.04524	https://www.genecards.org/cgi-bin/carddisp.pl?gene=STRAP
TBC1D24	TBC1 Domain Family Member 24	Protein Coding	Q9ULP9	43	GC16P002475	1.04524	https://www.genecards.org/cgi-bin/carddisp.pl?gene=TBC1D24
UBR4	Ubiquitin Protein Ligase E3 Component N-Recognin 4	Protein Coding	Q5T4S7	43	GC01M019074	1.04524	https://www.genecards.org/cgi-bin/carddisp.pl?gene=UBR4
ACOT9	Acyl-CoA Thioesterase 9	Protein Coding	Q9Y305	42	GC0XM023701	1.04524	https://www.genecards.org/cgi-bin/carddisp.pl?gene=ACOT9
ANKFY1	Ankyrin Repeat And FYVE Domain Containing 1	Protein Coding	Q9P2R3	42	GC17M004163	1.04524	https://www.genecards.org/cgi-bin/carddisp.pl?gene=ANKFY1
AP3M1	Adaptor Related Protein Complex 3 Subunit Mu 1	Protein Coding	Q9Y2T2	42	GC10M074120	1.04524	https://www.genecards.org/cgi-bin/carddisp.pl?gene=AP3M1
BZW2	Basic Leucine Zipper And W2 Domains 2	Protein Coding	Q9Y6E2	42	GC07P016646	1.04524	https://www.genecards.org/cgi-bin/carddisp.pl?gene=BZW2
CAPN11	Calpain 11	Protein Coding	Q9UMQ6	42	GC06P119136	1.04524	https://www.genecards.org/cgi-bin/carddisp.pl?gene=CAPN11
CLPTM1L	CLPTM1 Like	Protein Coding	Q96KA5	42	GC05M001317	1.04524	https://www.genecards.org/cgi-bin/carddisp.pl?gene=CLPTM1L
CPNE3	Copine 3	Protein Coding	O75131	42	GC08P086514	1.04524	https://www.genecards.org/cgi-bin/carddisp.pl?gene=CPNE3
CPSF6	Cleavage And Polyadenylation Specific Factor 6	Protein Coding	Q16630	42	GC12P069239	1.04524	https://www.genecards.org/cgi-bin/carddisp.pl?gene=CPSF6
CSTF1	Cleavage Stimulation Factor Subunit 1	Protein Coding	Q05048	42	GC20P056392	1.04524	https://www.genecards.org/cgi-bin/carddisp.pl?gene=CSTF1
CSTF3	Cleavage Stimulation Factor Subunit 3	Protein Coding	Q12996	42	GC11M033077	1.04524	https://www.genecards.org/cgi-bin/carddisp.pl?gene=CSTF3
DAZAP1	DAZ Associated Protein 1	Protein Coding	Q96EP5	42	GC19P001407	1.04524	https://www.genecards.org/cgi-bin/carddisp.pl?gene=DAZAP1
DCAF8	DDB1 And CUL4 Associated Factor 8	Protein Coding	Q5TAQ9	42	GC01M160215	1.04524	https://www.genecards.org/cgi-bin/carddisp.pl?gene=DCAF8
DTL	Denticleless E3 Ubiquitin Protein Ligase Homolog	Protein Coding	Q9NZJ0	42	GC01P212035	1.04524	https://www.genecards.org/cgi-bin/carddisp.pl?gene=DTL
DYNC1LI1	Dynein Cytoplasmic 1 Light Intermediate Chain 1	Protein Coding	Q9Y6G9	42	GC03M032543	1.04524	https://www.genecards.org/cgi-bin/carddisp.pl?gene=DYNC1LI1
EHD4	EH Domain Containing 4	Protein Coding	Q9H223	42	GC15M041895	1.04524	https://www.genecards.org/cgi-bin/carddisp.pl?gene=EHD4
EIF3D	Eukaryotic Translation Initiation Factor 3 Subunit D	Protein Coding	O15371	42	GC22M036510	1.04524	https://www.genecards.org/cgi-bin/carddisp.pl?gene=EIF3D
EXOSC10	Exosome Component 10	Protein Coding	Q01780	42	GC01M012420	1.04524	https://www.genecards.org/cgi-bin/carddisp.pl?gene=EXOSC10
FAM120A	Family With Sequence Similarity 120 Member A	Protein Coding	Q9NZB2	42	GC09P097108	1.04524	https://www.genecards.org/cgi-bin/carddisp.pl?gene=FAM120A
FBXO3	F-Box Protein 3	Protein Coding	Q9UK99	42	GC11M033740	1.04524	https://www.genecards.org/cgi-bin/carddisp.pl?gene=FBXO3
ILVBL	IlvB Acetolactate Synthase Like	Protein Coding	A1L0T0	42	GC19M017569	1.04524	https://www.genecards.org/cgi-bin/carddisp.pl?gene=ILVBL
KPNA6	Karyopherin Subunit Alpha 6	Protein Coding	O60684	42	GC01P032108	1.04524	https://www.genecards.org/cgi-bin/carddisp.pl?gene=KPNA6
LDB1	LIM Domain Binding 1	Protein Coding	Q86U70	42	GC10M102102	1.04524	https://www.genecards.org/cgi-bin/carddisp.pl?gene=LDB1
LONP2	Lon Peptidase 2, Peroxisomal	Protein Coding	Q86WA8	42	GC16P048244	1.04524	https://www.genecards.org/cgi-bin/carddisp.pl?gene=LONP2
MAEA	Macrophage Erythroblast Attacher, E3 Ubiquitin Ligase	Protein Coding	Q7L5Y9	42	GC04P001289	1.04524	https://www.genecards.org/cgi-bin/carddisp.pl?gene=MAEA
MMS19	MMS19 Homolog, Cytosolic Iron-Sulfur Assembly Component	Protein Coding	Q96T76	42	GC10M097458	1.04524	https://www.genecards.org/cgi-bin/carddisp.pl?gene=MMS19
MRPS9	Mitochondrial Ribosomal Protein S9	Protein Coding	P82933	42	GC02P105020	1.04524	https://www.genecards.org/cgi-bin/carddisp.pl?gene=MRPS9
NARF	Nuclear Prelamin A Recognition Factor	Protein Coding	Q9UHQ1	42	GC17P082458	1.04524	https://www.genecards.org/cgi-bin/carddisp.pl?gene=NARF
PCYOX1	Prenylcysteine Oxidase 1	Protein Coding	Q9UHG3	42	GC02P070257	1.04524	https://www.genecards.org/cgi-bin/carddisp.pl?gene=PCYOX1
PES1	Pescadillo Ribosomal Biogenesis Factor 1	Protein Coding	O00541	42	GC22M030576	1.04524	https://www.genecards.org/cgi-bin/carddisp.pl?gene=PES1
PPP1R7	Protein Phosphatase 1 Regulatory Subunit 7	Protein Coding	Q15435	42	GC02P241150	1.04524	https://www.genecards.org/cgi-bin/carddisp.pl?gene=PPP1R7
RCC2	Regulator Of Chromosome Condensation 2	Protein Coding	Q9P258	42	GC01M017406	1.04524	https://www.genecards.org/cgi-bin/carddisp.pl?gene=RCC2
RPS4X	Ribosomal Protein S4 X-Linked	Protein Coding	P62701	42	GC0XM072255	1.04524	https://www.genecards.org/cgi-bin/carddisp.pl?gene=RPS4X
RTCB	RNA 2',3'-Cyclic Phosphate And 5'-OH Ligase	Protein Coding	Q9Y3I0	42	GC22M032387	1.04524	https://www.genecards.org/cgi-bin/carddisp.pl?gene=RTCB
SEPTIN2	Septin 2	Protein Coding	Q15019	42	GC02P241316	1.04524	https://www.genecards.org/cgi-bin/carddisp.pl?gene=SEPTIN2
SLC25A25	Solute Carrier Family 25 Member 25	Protein Coding	Q6KCM7	42	GC09P128068	1.04524	https://www.genecards.org/cgi-bin/carddisp.pl?gene=SLC25A25
SMU1	SMU1 DNA Replication Regulator And Spliceosomal Factor	Protein Coding	Q2TAY7	42	GC09M033041	1.04524	https://www.genecards.org/cgi-bin/carddisp.pl?gene=SMU1
SNX27	Sorting Nexin 27	Protein Coding	Q96L92	42	GC01P158605	1.04524	https://www.genecards.org/cgi-bin/carddisp.pl?gene=SNX27
SRRT	Serrate, RNA Effector Molecule	Protein Coding	Q9BXP5	42	GC07P100875	1.04524	https://www.genecards.org/cgi-bin/carddisp.pl?gene=SRRT
STRN4	Striatin 4	Protein Coding	Q9NRL3	42	GC19M046719	1.04524	https://www.genecards.org/cgi-bin/carddisp.pl?gene=STRN4
THUMPD1	THUMP Domain Containing 1	Protein Coding	Q9NXG2	42	GC16M020707	1.04524	https://www.genecards.org/cgi-bin/carddisp.pl?gene=THUMPD1
TRIM26	Tripartite Motif Containing 26	Protein Coding	Q12899	42	GC06M030184	1.04524	https://www.genecards.org/cgi-bin/carddisp.pl?gene=TRIM26
TRIP6	Thyroid Hormone Receptor Interactor 6	Protein Coding	Q15654	42	GC07P100867	1.04524	https://www.genecards.org/cgi-bin/carddisp.pl?gene=TRIP6
TRMT5	TRNA Methyltransferase 5	Protein Coding	Q32P41	42	GC14M060971	1.04524	https://www.genecards.org/cgi-bin/carddisp.pl?gene=TRMT5
TRMU	TRNA Mitochondrial 2-Thiouridylase	Protein Coding	O75648	42	GC22P046330	1.04524	https://www.genecards.org/cgi-bin/carddisp.pl?gene=TRMU
TUBGCP3	Tubulin Gamma Complex Component 3	Protein Coding	Q96CW5	42	GC13M112485	1.04524	https://www.genecards.org/cgi-bin/carddisp.pl?gene=TUBGCP3
UCKL1	Uridine-Cytidine Kinase 1 Like 1	Protein Coding	Q9NWZ5	42	GC20M063939	1.04524	https://www.genecards.org/cgi-bin/carddisp.pl?gene=UCKL1
AAMP	Angio Associated Migratory Cell Protein	Protein Coding	Q13685	41	GC02M218264	1.04524	https://www.genecards.org/cgi-bin/carddisp.pl?gene=AAMP
BABAM2	BRISC And BRCA1 A Complex Member 2	Protein Coding	Q9NXR7	41	GC02P028290	1.04524	https://www.genecards.org/cgi-bin/carddisp.pl?gene=BABAM2
BYSL	Bystin Like	Protein Coding	Q13895	41	GC06P119109	1.04524	https://www.genecards.org/cgi-bin/carddisp.pl?gene=BYSL
CCAR1	Cell Division Cycle And Apoptosis Regulator 1	Protein Coding	Q8IX12	41	GC10P068721	1.04524	https://www.genecards.org/cgi-bin/carddisp.pl?gene=CCAR1
CMAS	Cytidine Monophosphate N-Acetylneuraminic Acid Synthetase	Protein Coding	Q8NFW8	41	GC12P022046	1.04524	https://www.genecards.org/cgi-bin/carddisp.pl?gene=CMAS
DDX56	DEAD-Box Helicase 56	Protein Coding	Q9NY93	41	GC07M044565	1.04524	https://www.genecards.org/cgi-bin/carddisp.pl?gene=DDX56
EPB41L5	Erythrocyte Membrane Protein Band 4.1 Like 5	Protein Coding	Q9HCM4	41	GC02P120013	1.04524	https://www.genecards.org/cgi-bin/carddisp.pl?gene=EPB41L5
G3BP2	G3BP Stress Granule Assembly Factor 2	Protein Coding	Q9UN86	41	GC04M075642	1.04524	https://www.genecards.org/cgi-bin/carddisp.pl?gene=G3BP2
GPS1	G Protein Pathway Suppressor 1	Protein Coding	Q13098	41	GC17P082050	1.04524	https://www.genecards.org/cgi-bin/carddisp.pl?gene=GPS1
GTF3C4	General Transcription Factor IIIC Subunit 4	Protein Coding	Q9UKN8	41	GC09P136560	1.04524	https://www.genecards.org/cgi-bin/carddisp.pl?gene=GTF3C4
GTF3C5	General Transcription Factor IIIC Subunit 5	Protein Coding	Q9Y5Q8	41	GC09P133030	1.04524	https://www.genecards.org/cgi-bin/carddisp.pl?gene=GTF3C5
HNRNPUL1	Heterogeneous Nuclear Ribonucleoprotein U Like 1	Protein Coding	Q9BUJ2	41	GC19P041262	1.04524	https://www.genecards.org/cgi-bin/carddisp.pl?gene=HNRNPUL1
IPO5	Importin 5	Protein Coding	O00410	41	GC13P097953	1.04524	https://www.genecards.org/cgi-bin/carddisp.pl?gene=IPO5
KYAT3	Kynurenine Aminotransferase 3	Protein Coding	Q6YP21	41	GC01M088921	1.04524	https://www.genecards.org/cgi-bin/carddisp.pl?gene=KYAT3
LUC7L2	LUC7 Like 2, Pre-MRNA Splicing Factor	Protein Coding	Q9Y383	41	GC07P139344	1.04524	https://www.genecards.org/cgi-bin/carddisp.pl?gene=LUC7L2
MBNL2	Muscleblind Like Splicing Regulator 2	Protein Coding	Q5VZF2	41	GC13P097141	1.04524	https://www.genecards.org/cgi-bin/carddisp.pl?gene=MBNL2
MKRN2	Makorin Ring Finger Protein 2	Protein Coding	Q9H000	41	GC03P019322	1.04524	https://www.genecards.org/cgi-bin/carddisp.pl?gene=MKRN2
MTMR9	Myotubularin Related Protein 9	Protein Coding	Q96QG7	41	GC08P011284	1.04524	https://www.genecards.org/cgi-bin/carddisp.pl?gene=MTMR9
NADK2	NAD Kinase 2, Mitochondrial	Protein Coding	Q4G0N4	41	GC05M036194	1.04524	https://www.genecards.org/cgi-bin/carddisp.pl?gene=NADK2
NAP1L1	Nucleosome Assembly Protein 1 Like 1	Protein Coding	P55209	41	GC12M076036	1.04524	https://www.genecards.org/cgi-bin/carddisp.pl?gene=NAP1L1
NCLN	Nicalin	Protein Coding	Q969V3	41	GC19P003185	1.04524	https://www.genecards.org/cgi-bin/carddisp.pl?gene=NCLN
PAF1	PAF1 Homolog, Paf1/RNA Polymerase II Complex Component	Protein Coding	Q8N7H5	41	GC19M039385	1.04524	https://www.genecards.org/cgi-bin/carddisp.pl?gene=PAF1
PANK4	Pantothenate Kinase 4 (Inactive)	Protein Coding	Q9NVE7	41	GC01M002508	1.04524	https://www.genecards.org/cgi-bin/carddisp.pl?gene=PANK4
PARD6B	Par-6 Family Cell Polarity Regulator Beta	Protein Coding	Q9BYG5	41	GC20P050731	1.04524	https://www.genecards.org/cgi-bin/carddisp.pl?gene=PARD6B
PPFIA1	PTPRF Interacting Protein Alpha 1	Protein Coding	Q13136	41	GC11P070270	1.04524	https://www.genecards.org/cgi-bin/carddisp.pl?gene=PPFIA1
PPIL4	Peptidylprolyl Isomerase Like 4	Protein Coding	Q8WUA2	41	GC06M149504	1.04524	https://www.genecards.org/cgi-bin/carddisp.pl?gene=PPIL4
PPME1	Protein Phosphatase Methylesterase 1	Protein Coding	Q9Y570	41	GC11P082392	1.04524	https://www.genecards.org/cgi-bin/carddisp.pl?gene=PPME1
RAB21	RAB21, Member RAS Oncogene Family	Protein Coding	Q9UL25	41	GC12P071754	1.04524	https://www.genecards.org/cgi-bin/carddisp.pl?gene=RAB21
RBM12	RNA Binding Motif Protein 12	Protein Coding	Q9NTZ6	41	GC20M035648	1.04524	https://www.genecards.org/cgi-bin/carddisp.pl?gene=RBM12
RBM22	RNA Binding Motif Protein 22	Protein Coding	Q9NW64	41	GC05M150690	1.04524	https://www.genecards.org/cgi-bin/carddisp.pl?gene=RBM22
RNH1	Ribonuclease/Angiogenin Inhibitor 1	Protein Coding	P13489	41	GC11M009563	1.04524	https://www.genecards.org/cgi-bin/carddisp.pl?gene=RNH1
RPL32	Ribosomal Protein L32	Protein Coding	P62910	41	GC03M012834	1.04524	https://www.genecards.org/cgi-bin/carddisp.pl?gene=RPL32
RPL36	Ribosomal Protein L36	Protein Coding	Q9Y3U8	41	GC19P005674	1.04524	https://www.genecards.org/cgi-bin/carddisp.pl?gene=RPL36
RSL1D1	Ribosomal L1 Domain Containing 1	Protein Coding	O76021	41	GC16M011833	1.04524	https://www.genecards.org/cgi-bin/carddisp.pl?gene=RSL1D1
RTF1	RTF1 Homolog, Paf1/RNA Polymerase II Complex Component	Protein Coding	Q92541	41	GC15P061310	1.04524	https://www.genecards.org/cgi-bin/carddisp.pl?gene=RTF1
SEPTIN7	Septin 7	Protein Coding	Q16181	41	GC07P036577	1.04524	https://www.genecards.org/cgi-bin/carddisp.pl?gene=SEPTIN7
SEPTIN8	Septin 8	Protein Coding	Q92599	41	GC05M132751	1.04524	https://www.genecards.org/cgi-bin/carddisp.pl?gene=SEPTIN8
SNTB2	Syntrophin Beta 2	Protein Coding	Q13425	41	GC16P069187	1.04524	https://www.genecards.org/cgi-bin/carddisp.pl?gene=SNTB2
STAM2	Signal Transducing Adaptor Molecule 2	Protein Coding	O75886	41	GC02M152116	1.04524	https://www.genecards.org/cgi-bin/carddisp.pl?gene=STAM2
TAF5	TATA-Box Binding Protein Associated Factor 5	Protein Coding	Q15542	41	GC10P104990	1.04524	https://www.genecards.org/cgi-bin/carddisp.pl?gene=TAF5
TM9SF3	Transmembrane 9 Superfamily Member 3	Protein Coding	Q9HD45	41	GC10M096518	1.04524	https://www.genecards.org/cgi-bin/carddisp.pl?gene=TM9SF3
TRMT10C	TRNA Methyltransferase 10C, Mitochondrial RNase P Subunit	Protein Coding	Q7L0Y3	41	GC03P101561	1.04524	https://www.genecards.org/cgi-bin/carddisp.pl?gene=TRMT10C
WDHD1	WD Repeat And HMG-Box DNA Binding Protein 1	Protein Coding	O75717	41	GC14M054938	1.04524	https://www.genecards.org/cgi-bin/carddisp.pl?gene=WDHD1
WDR12	WD Repeat Domain 12	Protein Coding	Q9GZL7	41	GC02M202874	1.04524	https://www.genecards.org/cgi-bin/carddisp.pl?gene=WDR12
YTHDC1	YTH N6-Methyladenosine RNA Binding Protein C1	Protein Coding	Q96MU7	41	GC04M068310	1.04524	https://www.genecards.org/cgi-bin/carddisp.pl?gene=YTHDC1
YTHDC2	YTH N6-Methyladenosine RNA Binding Protein C2	Protein Coding	Q9H6S0	41	GC05P113513	1.04524	https://www.genecards.org/cgi-bin/carddisp.pl?gene=YTHDC2
AKAP8L	A-Kinase Anchoring Protein 8 Like	Protein Coding	Q9ULX6	40	GC19M015380	1.04524	https://www.genecards.org/cgi-bin/carddisp.pl?gene=AKAP8L
APMAP	Adipocyte Plasma Membrane Associated Protein	Protein Coding	Q9HDC9	40	GC20M024962	1.04524	https://www.genecards.org/cgi-bin/carddisp.pl?gene=APMAP
BCCIP	BRCA2 And CDKN1A Interacting Protein	Protein Coding	Q9P287	40	GC10P125823	1.04524	https://www.genecards.org/cgi-bin/carddisp.pl?gene=BCCIP
BZW1	Basic Leucine Zipper And W2 Domains 1	Protein Coding	Q7L1Q6	40	GC02P200810	1.04524	https://www.genecards.org/cgi-bin/carddisp.pl?gene=BZW1
CNN3	Calponin 3	Protein Coding	Q15417	40	GC01M094896	1.04524	https://www.genecards.org/cgi-bin/carddisp.pl?gene=CNN3
CORO1B	Coronin 1B	Protein Coding	Q9BR76	40	GC11M067435	1.04524	https://www.genecards.org/cgi-bin/carddisp.pl?gene=CORO1B
CORO7	Coronin 7	Protein Coding	P57737	40	GC16M014264	1.04524	https://www.genecards.org/cgi-bin/carddisp.pl?gene=CORO7
CRLF3	Cytokine Receptor Like Factor 3	Protein Coding	Q8IUI8	40	GC17M030769	1.04524	https://www.genecards.org/cgi-bin/carddisp.pl?gene=CRLF3
DBR1	Debranching RNA Lariats 1	Protein Coding	Q9UK59	40	GC03M138160	1.04524	https://www.genecards.org/cgi-bin/carddisp.pl?gene=DBR1
DDX27	DEAD-Box Helicase 27	Protein Coding	Q96GQ7	40	GC20P049219	1.04524	https://www.genecards.org/cgi-bin/carddisp.pl?gene=DDX27
DDX52	DExD-Box Helicase 52	Protein Coding	Q9Y2R4	40	GC17M037609	1.04524	https://www.genecards.org/cgi-bin/carddisp.pl?gene=DDX52
EIPR1	EARP Complex And GARP Complex Interacting Protein 1	Protein Coding	Q53HC9	40	GC02M003188	1.04524	https://www.genecards.org/cgi-bin/carddisp.pl?gene=EIPR1
FTSJ3	FtsJ RNA 2'-O-Methyltransferase 3	Protein Coding	Q8IY81	40	GC17M063819	1.04524	https://www.genecards.org/cgi-bin/carddisp.pl?gene=FTSJ3
GNL1	G Protein Nucleolar 1 (Putative)	Protein Coding	P36915	40	GC06M030541	1.04524	https://www.genecards.org/cgi-bin/carddisp.pl?gene=GNL1
GPSM1	G Protein Signaling Modulator 1	Protein Coding	Q86YR5	40	GC09P136327	1.04524	https://www.genecards.org/cgi-bin/carddisp.pl?gene=GPSM1
GRWD1	Glutamate Rich WD Repeat Containing 1	Protein Coding	Q9BQ67	40	GC19P048445	1.04524	https://www.genecards.org/cgi-bin/carddisp.pl?gene=GRWD1
GTF3C1	General Transcription Factor IIIC Subunit 1	Protein Coding	Q12789	40	GC16M027471	1.04524	https://www.genecards.org/cgi-bin/carddisp.pl?gene=GTF3C1
HACD3	3-Hydroxyacyl-CoA Dehydratase 3	Protein Coding	Q9P035	40	GC15P065530	1.04524	https://www.genecards.org/cgi-bin/carddisp.pl?gene=HACD3
HP1BP3	Heterochromatin Protein 1 Binding Protein 3	Protein Coding	Q5SSJ5	40	GC01M020742	1.04524	https://www.genecards.org/cgi-bin/carddisp.pl?gene=HP1BP3
HSPA4L	Heat Shock Protein Family A (Hsp70) Member 4 Like	Protein Coding	O95757	40	GC04P127781	1.04524	https://www.genecards.org/cgi-bin/carddisp.pl?gene=HSPA4L
LRRC40	Leucine Rich Repeat Containing 40	Protein Coding	Q9H9A6	40	GC01M070144	1.04524	https://www.genecards.org/cgi-bin/carddisp.pl?gene=LRRC40
MRPS5	Mitochondrial Ribosomal Protein S5	Protein Coding	P82675	40	GC02M100164	1.04524	https://www.genecards.org/cgi-bin/carddisp.pl?gene=MRPS5
NELFB	Negative Elongation Factor Complex Member B	Protein Coding	Q8WX92	40	GC09P137255	1.04524	https://www.genecards.org/cgi-bin/carddisp.pl?gene=NELFB
NKRF	NFKB Repressing Factor	Protein Coding	O15226	40	GC0XM119588	1.04524	https://www.genecards.org/cgi-bin/carddisp.pl?gene=NKRF
NLE1	Notchless Homolog 1	Protein Coding	Q9NVX2	40	GC17M035128	1.04524	https://www.genecards.org/cgi-bin/carddisp.pl?gene=NLE1
NMD3	NMD3 Ribosome Export Adaptor	Protein Coding	Q96D46	40	GC03P161104	1.04524	https://www.genecards.org/cgi-bin/carddisp.pl?gene=NMD3
PPWD1	Peptidylprolyl Isomerase Domain And WD Repeat Containing 1	Protein Coding	Q96BP3	40	GC05P065563	1.04524	https://www.genecards.org/cgi-bin/carddisp.pl?gene=PPWD1
PRPSAP1	Phosphoribosyl Pyrophosphate Synthetase Associated Protein 1	Protein Coding	Q14558	40	GC17M076309	1.04524	https://www.genecards.org/cgi-bin/carddisp.pl?gene=PRPSAP1
PWP1	PWP1 Homolog, Endonuclein	Protein Coding	Q13610	40	GC12P107685	1.04524	https://www.genecards.org/cgi-bin/carddisp.pl?gene=PWP1
RIC8A	RIC8 Guanine Nucleotide Exchange Factor A	Protein Coding	Q9NPQ8	40	GC11P000207	1.04524	https://www.genecards.org/cgi-bin/carddisp.pl?gene=RIC8A
RO60	Ro60, Y RNA Binding Protein	Protein Coding	P10155	40	GC01P193059	1.04524	https://www.genecards.org/cgi-bin/carddisp.pl?gene=RO60
SEPTIN11	Septin 11	Protein Coding	Q9NVA2	40	GC04P077013	1.04524	https://www.genecards.org/cgi-bin/carddisp.pl?gene=SEPTIN11
SNRNP40	Small Nuclear Ribonucleoprotein U5 Subunit 40	Protein Coding	Q96DI7	40	GC01M031259	1.04524	https://www.genecards.org/cgi-bin/carddisp.pl?gene=SNRNP40
SNX6	Sorting Nexin 6	Protein Coding	Q9UNH7	40	GC14M034561	1.04524	https://www.genecards.org/cgi-bin/carddisp.pl?gene=SNX6
SUDS3	SDS3 Homolog, SIN3A Corepressor Complex Component	Protein Coding	Q9H7L9	40	GC12P118376	1.04524	https://www.genecards.org/cgi-bin/carddisp.pl?gene=SUDS3
THUMPD3	THUMP Domain Containing 3	Protein Coding	Q9BV44	40	GC03P009362	1.04524	https://www.genecards.org/cgi-bin/carddisp.pl?gene=THUMPD3
TTLL12	Tubulin Tyrosine Ligase Like 12	Protein Coding	Q14166	40	GC22M072686	1.04524	https://www.genecards.org/cgi-bin/carddisp.pl?gene=TTLL12
UBLCP1	Ubiquitin Like Domain Containing CTD Phosphatase 1	Protein Coding	Q8WVY7	40	GC05P159263	1.04524	https://www.genecards.org/cgi-bin/carddisp.pl?gene=UBLCP1
USP39	Ubiquitin Specific Peptidase 39	Protein Coding	Q53GS9	40	GC02P086222	1.04524	https://www.genecards.org/cgi-bin/carddisp.pl?gene=USP39
USP47	Ubiquitin Specific Peptidase 47	Protein Coding	Q96K76	40	GC11P011842	1.04524	https://www.genecards.org/cgi-bin/carddisp.pl?gene=USP47
ALDH16A1	Aldehyde Dehydrogenase 16 Family Member A1	Protein Coding	Q8IZ83	39	GC19P049453	1.04524	https://www.genecards.org/cgi-bin/carddisp.pl?gene=ALDH16A1
DDX19A	DEAD-Box Helicase 19A	Protein Coding	Q9NUU7	39	GC16P070346	1.04524	https://www.genecards.org/cgi-bin/carddisp.pl?gene=DDX19A
DDX49	DEAD-Box Helicase 49	Protein Coding	Q9Y6V7	39	GC19P018919	1.04524	https://www.genecards.org/cgi-bin/carddisp.pl?gene=DDX49
DHRS7B	Dehydrogenase/Reductase 7B	Protein Coding	Q6IAN0	39	GC17P092989	1.04524	https://www.genecards.org/cgi-bin/carddisp.pl?gene=DHRS7B
EML2	EMAP Like 2	Protein Coding	O95834	39	GC19M045606	1.04524	https://www.genecards.org/cgi-bin/carddisp.pl?gene=EML2
LANCL2	LanC Like Glutathione S-Transferase 2	Protein Coding	Q9NS86	39	GC07P055365	1.04524	https://www.genecards.org/cgi-bin/carddisp.pl?gene=LANCL2
MCMBP	Minichromosome Maintenance Complex Binding Protein	Protein Coding	Q9BTE3	39	GC10M119829	1.04524	https://www.genecards.org/cgi-bin/carddisp.pl?gene=MCMBP
NT5DC2	5'-Nucleotidase Domain Containing 2	Protein Coding	Q9H857	39	GC03M052524	1.04524	https://www.genecards.org/cgi-bin/carddisp.pl?gene=NT5DC2
PATL1	PAT1 Homolog 1, Processing Body MRNA Decay Factor	Protein Coding	Q86TB9	39	GC11M059636	1.04524	https://www.genecards.org/cgi-bin/carddisp.pl?gene=PATL1
PPP2R2D	Protein Phosphatase 2 Regulatory Subunit Bdelta	Protein Coding	Q66LE6	39	GC10P131900	1.04524	https://www.genecards.org/cgi-bin/carddisp.pl?gene=PPP2R2D
PSPC1	Paraspeckle Component 1	Protein Coding	Q8WXF1	39	GC13M022258	1.04524	https://www.genecards.org/cgi-bin/carddisp.pl?gene=PSPC1
SEPTIN10	Septin 10	Protein Coding	Q9P0V9	39	GC02M109543	1.04524	https://www.genecards.org/cgi-bin/carddisp.pl?gene=SEPTIN10
SLFN11	Schlafen Family Member 11	Protein Coding	Q7Z7L1	39	GC17M035350	1.04524	https://www.genecards.org/cgi-bin/carddisp.pl?gene=SLFN11
TRAFD1	TRAF-Type Zinc Finger Domain Containing 1	Protein Coding	O14545	39	GC12P112125	1.04524	https://www.genecards.org/cgi-bin/carddisp.pl?gene=TRAFD1
TUBAL3	Tubulin Alpha Like 3	Protein Coding	A6NHL2	39	GC10M005479	1.04524	https://www.genecards.org/cgi-bin/carddisp.pl?gene=TUBAL3
WDFY1	WD Repeat And FYVE Domain Containing 1	Protein Coding	Q8IWB7	39	GC02M223855	1.04524	https://www.genecards.org/cgi-bin/carddisp.pl?gene=WDFY1
WDR70	WD Repeat Domain 70	Protein Coding	Q9NW82	39	GC05P037858	1.04524	https://www.genecards.org/cgi-bin/carddisp.pl?gene=WDR70
ZNF277	Zinc Finger Protein 277	Protein Coding	Q9NRM2	39	GC07P112206	1.04524	https://www.genecards.org/cgi-bin/carddisp.pl?gene=ZNF277
ARMT1	Acidic Residue Methyltransferase 1	Protein Coding	Q9H993	38	GC06P151452	1.04524	https://www.genecards.org/cgi-bin/carddisp.pl?gene=ARMT1
DDI2	DNA Damage Inducible 1 Homolog 2	Protein Coding	Q5TDH0	38	GC01P015617	1.04524	https://www.genecards.org/cgi-bin/carddisp.pl?gene=DDI2
FAM98B	Family With Sequence Similarity 98 Member B	Protein Coding	Q52LJ0	38	GC15P038454	1.04524	https://www.genecards.org/cgi-bin/carddisp.pl?gene=FAM98B
FBXL18	F-Box And Leucine Rich Repeat Protein 18	Protein Coding	Q96ME1	38	GC07M005431	1.04524	https://www.genecards.org/cgi-bin/carddisp.pl?gene=FBXL18
FBXO22	F-Box Protein 22	Protein Coding	Q8NEZ5	38	GC15P075903	1.04524	https://www.genecards.org/cgi-bin/carddisp.pl?gene=FBXO22
GHDC	GH3 Domain Containing	Protein Coding	Q8N2G8	38	GC17M042188	1.04524	https://www.genecards.org/cgi-bin/carddisp.pl?gene=GHDC
HAUS4	HAUS Augmin Like Complex Subunit 4	Protein Coding	Q9H6D7	38	GC14M026144	1.04524	https://www.genecards.org/cgi-bin/carddisp.pl?gene=HAUS4
NUDCD1	NudC Domain Containing 1	Protein Coding	Q96RS6	38	GC08M109240	1.04524	https://www.genecards.org/cgi-bin/carddisp.pl?gene=NUDCD1
NUDT19	Nudix Hydrolase 19	Protein Coding	A8MXV4	38	GC19P095790	1.04524	https://www.genecards.org/cgi-bin/carddisp.pl?gene=NUDT19
TBRG4	Transforming Growth Factor Beta Regulator 4	Protein Coding	Q969Z0	38	GC07M045100	1.04524	https://www.genecards.org/cgi-bin/carddisp.pl?gene=TBRG4
TTC38	Tetratricopeptide Repeat Domain 38	Protein Coding	Q5R3I4	38	GC22P046267	1.04524	https://www.genecards.org/cgi-bin/carddisp.pl?gene=TTC38
UAP1L1	UDP-N-Acetylglucosamine Pyrophosphorylase 1 Like 1	Protein Coding	Q3KQV9	38	GC09P137077	1.04524	https://www.genecards.org/cgi-bin/carddisp.pl?gene=UAP1L1
ZNF622	Zinc Finger Protein 622	Protein Coding	Q969S3	38	GC05M016451	1.04524	https://www.genecards.org/cgi-bin/carddisp.pl?gene=ZNF622
ASMTL	Acetylserotonin O-Methyltransferase Like	Protein Coding	O95671	37	GC0XM001403	1.04524	https://www.genecards.org/cgi-bin/carddisp.pl?gene=ASMTL
METTL17	Methyltransferase Like 17	Protein Coding	Q9H7H0	37	GC14P041557	1.04524	https://www.genecards.org/cgi-bin/carddisp.pl?gene=METTL17
MT-CO2	Mitochondrially Encoded Cytochrome C Oxidase II	Protein Coding	P00403	37	GCMTP007587	1.04524	https://www.genecards.org/cgi-bin/carddisp.pl?gene=MT-CO2
PRPF38B	Pre-MRNA Processing Factor 38B	Protein Coding	Q5VTL8	37	GC01P108692	1.04524	https://www.genecards.org/cgi-bin/carddisp.pl?gene=PRPF38B
TMEM33	Transmembrane Protein 33	Protein Coding	P57088	37	GC04P041937	1.04524	https://www.genecards.org/cgi-bin/carddisp.pl?gene=TMEM33
PM20D2	Peptidase M20 Domain Containing 2	Protein Coding	Q8IYS1	36	GC06P119618	1.04524	https://www.genecards.org/cgi-bin/carddisp.pl?gene=PM20D2
FAM98A	Family With Sequence Similarity 98 Member A	Protein Coding	Q8NCA5	35	GC02M033532	1.04524	https://www.genecards.org/cgi-bin/carddisp.pl?gene=FAM98A
ZC3H18	Zinc Finger CCCH-Type Containing 18	Protein Coding	Q86VM9	35	GC16P088570	1.04524	https://www.genecards.org/cgi-bin/carddisp.pl?gene=ZC3H18
ZNF512	Zinc Finger Protein 512	Protein Coding	Q96ME7	35	GC02P027582	1.04524	https://www.genecards.org/cgi-bin/carddisp.pl?gene=ZNF512
LRCH2	Leucine Rich Repeats And Calponin Homology Domain Containing 2	Protein Coding	Q5VUJ6	34	GC0XM115154	1.04524	https://www.genecards.org/cgi-bin/carddisp.pl?gene=LRCH2
QARS1	Glutaminyl-TRNA Synthetase 1	Protein Coding	P47897	34	GC03M053111	1.04524	https://www.genecards.org/cgi-bin/carddisp.pl?gene=QARS1
IGHG2	Immunoglobulin Heavy Constant Gamma 2 (G2m Marker)	Protein Coding	P01859	33	GC14M117746	1.04524	https://www.genecards.org/cgi-bin/carddisp.pl?gene=IGHG2
LRRC47	Leucine Rich Repeat Containing 47	Protein Coding	Q8N1G4	33	GC01M003778	1.04524	https://www.genecards.org/cgi-bin/carddisp.pl?gene=LRRC47
RCC1L	RCC1 Like	Protein Coding	Q96I51	32	GC07M075194	1.04524	https://www.genecards.org/cgi-bin/carddisp.pl?gene=RCC1L
RIGI	RNA Sensor RIG-I	Protein Coding	O95786	51	GC09M032493	1.04462	https://www.genecards.org/cgi-bin/carddisp.pl?gene=RIGI
WFS1	Wolframin ER Transmembrane Glycoprotein	Protein Coding	O76024	49	GC04P006269	1.04462	https://www.genecards.org/cgi-bin/carddisp.pl?gene=WFS1
WDR45	WD Repeat Domain 45	Protein Coding	Q9Y484	44	GC0XM049074	1.04462	https://www.genecards.org/cgi-bin/carddisp.pl?gene=WDR45
BST2	Bone Marrow Stromal Cell Antigen 2	Protein Coding	Q10589	42	GC19M017523	1.04462	https://www.genecards.org/cgi-bin/carddisp.pl?gene=BST2
GOSR1	Golgi SNAP Receptor Complex Member 1	Protein Coding	O95249	42	GC17P030477	1.04462	https://www.genecards.org/cgi-bin/carddisp.pl?gene=GOSR1
BAG4	BAG Cochaperone 4	Protein Coding	O95429	42	GC08P038176	1.04408	https://www.genecards.org/cgi-bin/carddisp.pl?gene=BAG4
MT-ND5	Mitochondrially Encoded NADH:Ubiquinone Oxidoreductase Core Subunit 5	Protein Coding	P03915	36	GCMTP012339	1.04408	https://www.genecards.org/cgi-bin/carddisp.pl?gene=MT-ND5
RACGAP1	Rac GTPase Activating Protein 1	Protein Coding	Q9H0H5	50	GC12M050791	1.03841	https://www.genecards.org/cgi-bin/carddisp.pl?gene=RACGAP1
MSRB2	Methionine Sulfoxide Reductase B2	Protein Coding	Q9Y3D2	44	GC10P023095	1.03841	https://www.genecards.org/cgi-bin/carddisp.pl?gene=MSRB2
GPCPD1	Glycerophosphocholine Phosphodiesterase 1	Protein Coding	Q9NPB8	39	GC20M009384	1.03841	https://www.genecards.org/cgi-bin/carddisp.pl?gene=GPCPD1
ACTG1	Actin Gamma 1	Protein Coding	P63261	51	GC17M081509	1.02773	https://www.genecards.org/cgi-bin/carddisp.pl?gene=ACTG1
STUB1	STIP1 Homology And U-Box Containing Protein 1	Protein Coding	Q9UNE7	49	GC16P059753	1.02773	https://www.genecards.org/cgi-bin/carddisp.pl?gene=STUB1
ADAM17	ADAM Metallopeptidase Domain 17	Protein Coding	P78536	54	GC02M009488	1.01615	https://www.genecards.org/cgi-bin/carddisp.pl?gene=ADAM17
MUC1	Mucin 1, Cell Surface Associated	Protein Coding	P15941	52	GC01M155185	1.01615	https://www.genecards.org/cgi-bin/carddisp.pl?gene=MUC1
NBN	Nibrin	Protein Coding	O60934	52	GC08M089933	1.01615	https://www.genecards.org/cgi-bin/carddisp.pl?gene=NBN
CD81	CD81 Molecule	Protein Coding	P60033	50	GC11P005810	1.01615	https://www.genecards.org/cgi-bin/carddisp.pl?gene=CD81
A2M	Alpha-2-Macroglobulin	Protein Coding	P01023	49	GC12M009067	1.01615	https://www.genecards.org/cgi-bin/carddisp.pl?gene=A2M
CLPP	Caseinolytic Mitochondrial Matrix Peptidase Proteolytic Subunit	Protein Coding	Q16740	48	GC19P094993	1.01615	https://www.genecards.org/cgi-bin/carddisp.pl?gene=CLPP
LAMP2	Lysosomal Associated Membrane Protein 2	Protein Coding	P13473	48	GC0XM120426	1.01615	https://www.genecards.org/cgi-bin/carddisp.pl?gene=LAMP2
SPHK2	Sphingosine Kinase 2	Protein Coding	Q9NRA0	47	GC19P048619	1.01615	https://www.genecards.org/cgi-bin/carddisp.pl?gene=SPHK2
IL24	Interleukin 24	Protein Coding	Q13007	45	GC01P206897	1.01615	https://www.genecards.org/cgi-bin/carddisp.pl?gene=IL24
NEXN	Nexilin F-Actin Binding Protein	Protein Coding	Q0ZGT2	43	GC01P077944	1.01615	https://www.genecards.org/cgi-bin/carddisp.pl?gene=NEXN
IL25	Interleukin 25	Protein Coding	Q9H293	42	GC14P041746	1.01615	https://www.genecards.org/cgi-bin/carddisp.pl?gene=IL25
A1BG	Alpha-1-B Glycoprotein	Protein Coding	P04217	41	GC19M058345	1.01615	https://www.genecards.org/cgi-bin/carddisp.pl?gene=A1BG
GADD45GIP1	GADD45G Interacting Protein 1	Protein Coding	Q8TAE8	39	GC19M012953	1.01615	https://www.genecards.org/cgi-bin/carddisp.pl?gene=GADD45GIP1
SPECC1	Sperm Antigen With Calponin Homology And Coiled-Coil Domains 1	Protein Coding	Q5M775	39	GC17P092956	1.01615	https://www.genecards.org/cgi-bin/carddisp.pl?gene=SPECC1
TGM2	Transglutaminase 2	Protein Coding	P21980	51	GC20M038127	1.00932	https://www.genecards.org/cgi-bin/carddisp.pl?gene=TGM2
DUSP1	Dual Specificity Phosphatase 1	Protein Coding	P28562	49	GC05M172768	1.00857	https://www.genecards.org/cgi-bin/carddisp.pl?gene=DUSP1
IAPP	Islet Amyloid Polypeptide	Protein Coding	P10997	44	GC12P021354	1.00857	https://www.genecards.org/cgi-bin/carddisp.pl?gene=IAPP
AURKA	Aurora Kinase A	Protein Coding	O14965	55	GC20M056370	0.991938	https://www.genecards.org/cgi-bin/carddisp.pl?gene=AURKA
MAOA	Monoamine Oxidase A	Protein Coding	P21397	52	GC0XP043654	0.991938	https://www.genecards.org/cgi-bin/carddisp.pl?gene=MAOA
NDUFS3	NADH:Ubiquinone Oxidoreductase Core Subunit S3	Protein Coding	O75489	50	GC11P047575	0.991938	https://www.genecards.org/cgi-bin/carddisp.pl?gene=NDUFS3
ARF1	ADP Ribosylation Factor 1	Protein Coding	P84077	49	GC01P228082	0.991938	https://www.genecards.org/cgi-bin/carddisp.pl?gene=ARF1
RAB5A	RAB5A, Member RAS Oncogene Family	Protein Coding	P20339	48	GC03P019955	0.991938	https://www.genecards.org/cgi-bin/carddisp.pl?gene=RAB5A
UBE2D1	Ubiquitin Conjugating Enzyme E2 D1	Protein Coding	P51668	48	GC10P058334	0.991938	https://www.genecards.org/cgi-bin/carddisp.pl?gene=UBE2D1
FUT8	Fucosyltransferase 8	Protein Coding	Q9BYC5	47	GC14P065411	0.991938	https://www.genecards.org/cgi-bin/carddisp.pl?gene=FUT8
GPD1L	Glycerol-3-Phosphate Dehydrogenase 1 Like	Protein Coding	Q8N335	47	GC03P032123	0.991938	https://www.genecards.org/cgi-bin/carddisp.pl?gene=GPD1L
DSG1	Desmoglein 1	Protein Coding	Q02413	46	GC18P031318	0.991938	https://www.genecards.org/cgi-bin/carddisp.pl?gene=DSG1
GGT7	Gamma-Glutamyltransferase 7	Protein Coding	Q9UJ14	45	GC20M034844	0.991938	https://www.genecards.org/cgi-bin/carddisp.pl?gene=GGT7
SUCLG2	Succinate-CoA Ligase GDP-Forming Subunit Beta	Protein Coding	Q96I99	45	GC03M067358	0.991938	https://www.genecards.org/cgi-bin/carddisp.pl?gene=SUCLG2
AJUBA	Ajuba LIM Protein	Protein Coding	Q96IF1	44	GC14M022971	0.991938	https://www.genecards.org/cgi-bin/carddisp.pl?gene=AJUBA
SRSF3	Serine And Arginine Rich Splicing Factor 3	Protein Coding	P84103	44	GC06P119060	0.991938	https://www.genecards.org/cgi-bin/carddisp.pl?gene=SRSF3
UXS1	UDP-Glucuronate Decarboxylase 1	Protein Coding	Q8NBZ7	43	GC02M106094	0.991938	https://www.genecards.org/cgi-bin/carddisp.pl?gene=UXS1
GSDMD	Gasdermin D	Protein Coding	P57764	42	GC08P143553	0.991938	https://www.genecards.org/cgi-bin/carddisp.pl?gene=GSDMD
IL33	Interleukin 33	Protein Coding	O95760	42	GC09P008651	0.991938	https://www.genecards.org/cgi-bin/carddisp.pl?gene=IL33
SH3GLB2	SH3 Domain Containing GRB2 Like, Endophilin B2	Protein Coding	Q9NR46	42	GC09M129007	0.991938	https://www.genecards.org/cgi-bin/carddisp.pl?gene=SH3GLB2
SLC25A46	Solute Carrier Family 25 Member 46	Protein Coding	Q96AG3	42	GC05P110738	0.991938	https://www.genecards.org/cgi-bin/carddisp.pl?gene=SLC25A46
DDRGK1	DDRGK Domain Containing 1	Protein Coding	Q96HY6	40	GC20M003925	0.991938	https://www.genecards.org/cgi-bin/carddisp.pl?gene=DDRGK1
GCN1	GCN1 Activator Of EIF2AK4	Protein Coding	Q92616	39	GC12M120128	0.991938	https://www.genecards.org/cgi-bin/carddisp.pl?gene=GCN1
CCZ1	CCZ1 Homolog, Vacuolar Protein Trafficking And Biogenesis Associated	Protein Coding	P86791	36	GC07P005898	0.991938	https://www.genecards.org/cgi-bin/carddisp.pl?gene=CCZ1
H2AJ	H2A.J Histone	Protein Coding	Q9BTM1	36	GC12P034003	0.991938	https://www.genecards.org/cgi-bin/carddisp.pl?gene=H2AJ
PFKFB3	6-Phosphofructo-2-Kinase/Fructose-2,6-Biphosphatase 3	Protein Coding	Q16875	48	GC10P006144	0.989855	https://www.genecards.org/cgi-bin/carddisp.pl?gene=PFKFB3
DNAJB2	DnaJ Heat Shock Protein Family (Hsp40) Member B2	Protein Coding	P25686	46	GC02P219279	0.989855	https://www.genecards.org/cgi-bin/carddisp.pl?gene=DNAJB2
ULK2	Unc-51 Like Autophagy Activating Kinase 2	Protein Coding	Q8IYT8	45	GC17M067235	0.989855	https://www.genecards.org/cgi-bin/carddisp.pl?gene=ULK2
MYC	MYC Proto-Oncogene, BHLH Transcription Factor	Protein Coding	P01106	56	GC08P127735	0.965158	https://www.genecards.org/cgi-bin/carddisp.pl?gene=MYC
FANCA	FA Complementation Group A	Protein Coding	O15360	53	GC16M090017	0.965158	https://www.genecards.org/cgi-bin/carddisp.pl?gene=FANCA
FBP1	Fructose-Bisphosphatase 1	Protein Coding	P09467	53	GC09M094603	0.965158	https://www.genecards.org/cgi-bin/carddisp.pl?gene=FBP1
ITGA6	Integrin Subunit Alpha 6	Protein Coding	P23229	53	GC02P172427	0.965158	https://www.genecards.org/cgi-bin/carddisp.pl?gene=ITGA6
PSMB8	Proteasome 20S Subunit Beta 8	Protein Coding	P28062	53	GC06M032840	0.965158	https://www.genecards.org/cgi-bin/carddisp.pl?gene=PSMB8
ABCC1	ATP Binding Cassette Subfamily C Member 1	Protein Coding	P33527	52	GC16P015949	0.965158	https://www.genecards.org/cgi-bin/carddisp.pl?gene=ABCC1
CYCS	Cytochrome C, Somatic	Protein Coding	P99999	52	GC07M025118	0.965158	https://www.genecards.org/cgi-bin/carddisp.pl?gene=CYCS
TRPV4	Transient Receptor Potential Cation Channel Subfamily V Member 4	Protein Coding	Q9HBA0	52	GC12M109783	0.965158	https://www.genecards.org/cgi-bin/carddisp.pl?gene=TRPV4
DCN	Decorin	Protein Coding	P07585	51	GC12M091140	0.965158	https://www.genecards.org/cgi-bin/carddisp.pl?gene=DCN
YAP1	Yes1 Associated Transcriptional Regulator	Protein Coding	P46937	51	GC11P102110	0.965158	https://www.genecards.org/cgi-bin/carddisp.pl?gene=YAP1
CAMKK2	Calcium/Calmodulin Dependent Protein Kinase Kinase 2	Protein Coding	Q96RR4	50	GC12M123111	0.965158	https://www.genecards.org/cgi-bin/carddisp.pl?gene=CAMKK2
PDE2A	Phosphodiesterase 2A	Protein Coding	O00408	50	GC11M072576	0.965158	https://www.genecards.org/cgi-bin/carddisp.pl?gene=PDE2A
APEX1	Apurinic/Apyrimidinic Endodeoxyribonuclease 1	Protein Coding	P27695	49	GC14P020455	0.965158	https://www.genecards.org/cgi-bin/carddisp.pl?gene=APEX1
ITPR3	Inositol 1,4,5-Trisphosphate Receptor Type 3	Protein Coding	Q14573	49	GC06P033620	0.965158	https://www.genecards.org/cgi-bin/carddisp.pl?gene=ITPR3
XBP1	X-Box Binding Protein 1	Protein Coding	P17861	49	GC22M028794	0.965158	https://www.genecards.org/cgi-bin/carddisp.pl?gene=XBP1
EPS8	Epidermal Growth Factor Receptor Pathway Substrate 8	Protein Coding	Q12929	48	GC12M026911	0.965158	https://www.genecards.org/cgi-bin/carddisp.pl?gene=EPS8
MYH2	Myosin Heavy Chain 2	Protein Coding	Q9UKX2	48	GC17M010521	0.965158	https://www.genecards.org/cgi-bin/carddisp.pl?gene=MYH2
NEFL	Neurofilament Light Chain	Protein Coding	P07196	48	GC08M024950	0.965158	https://www.genecards.org/cgi-bin/carddisp.pl?gene=NEFL
PEX2	Peroxisomal Biogenesis Factor 2	Protein Coding	P28328	48	GC08M076980	0.965158	https://www.genecards.org/cgi-bin/carddisp.pl?gene=PEX2
SLC25A20	Solute Carrier Family 25 Member 20	Protein Coding	O43772	48	GC03M048920	0.965158	https://www.genecards.org/cgi-bin/carddisp.pl?gene=SLC25A20
SLC31A1	Solute Carrier Family 31 Member 1	Protein Coding	O15431	48	GC09P113221	0.965158	https://www.genecards.org/cgi-bin/carddisp.pl?gene=SLC31A1
ABCC5	ATP Binding Cassette Subfamily C Member 5	Protein Coding	O15440	47	GC03M183919	0.965158	https://www.genecards.org/cgi-bin/carddisp.pl?gene=ABCC5
ACSL5	Acyl-CoA Synthetase Long Chain Family Member 5	Protein Coding	Q9ULC5	47	GC10P112374	0.965158	https://www.genecards.org/cgi-bin/carddisp.pl?gene=ACSL5
COL11A1	Collagen Type XI Alpha 1 Chain	Protein Coding	P12107	47	GC01M102876	0.965158	https://www.genecards.org/cgi-bin/carddisp.pl?gene=COL11A1
HAX1	HCLS1 Associated Protein X-1	Protein Coding	O00165	47	GC01P158750	0.965158	https://www.genecards.org/cgi-bin/carddisp.pl?gene=HAX1
NNT	Nicotinamide Nucleotide Transhydrogenase	Protein Coding	Q13423	47	GC05P043602	0.965158	https://www.genecards.org/cgi-bin/carddisp.pl?gene=NNT
CAV2	Caveolin 2	Protein Coding	P51636	46	GC07P116287	0.965158	https://www.genecards.org/cgi-bin/carddisp.pl?gene=CAV2
COX15	Cytochrome C Oxidase Assembly Homolog COX15	Protein Coding	Q7KZN9	46	GC10M099696	0.965158	https://www.genecards.org/cgi-bin/carddisp.pl?gene=COX15
DST	Dystonin	Protein Coding	Q03001	46	GC06M056457	0.965158	https://www.genecards.org/cgi-bin/carddisp.pl?gene=DST
E2F3	E2F Transcription Factor 3	Protein Coding	O00716	46	GC06P020410	0.965158	https://www.genecards.org/cgi-bin/carddisp.pl?gene=E2F3
TAOK2	TAO Kinase 2	Protein Coding	Q9UL54	46	GC16P060766	0.965158	https://www.genecards.org/cgi-bin/carddisp.pl?gene=TAOK2
UBQLN1	Ubiquilin 1	Protein Coding	Q9UMX0	46	GC09M083659	0.965158	https://www.genecards.org/cgi-bin/carddisp.pl?gene=UBQLN1
UCP1	Uncoupling Protein 1	Protein Coding	P25874	46	GC04M140559	0.965158	https://www.genecards.org/cgi-bin/carddisp.pl?gene=UCP1
VPS13A	Vacuolar Protein Sorting 13 Homolog A	Protein Coding	Q96RL7	46	GC09P077177	0.965158	https://www.genecards.org/cgi-bin/carddisp.pl?gene=VPS13A
ATG3	Autophagy Related 3	Protein Coding	Q9NT62	45	GC03M112532	0.965158	https://www.genecards.org/cgi-bin/carddisp.pl?gene=ATG3
ATP12A	ATPase H+/K+ Transporting Non-Gastric Alpha2 Subunit	Protein Coding	P54707	45	GC13P024680	0.965158	https://www.genecards.org/cgi-bin/carddisp.pl?gene=ATP12A
BAIAP2	BAR/IMD Domain Containing Adaptor Protein 2	Protein Coding	Q9UQB8	45	GC17P081035	0.965158	https://www.genecards.org/cgi-bin/carddisp.pl?gene=BAIAP2
BCAP31	B Cell Receptor Associated Protein 31	Protein Coding	P51572	45	GC0XM153701	0.965158	https://www.genecards.org/cgi-bin/carddisp.pl?gene=BCAP31
CDIPT	CDP-Diacylglycerol--Inositol 3-Phosphatidyltransferase	Protein Coding	O14735	45	GC16M042401	0.965158	https://www.genecards.org/cgi-bin/carddisp.pl?gene=CDIPT
SLC35A3	Solute Carrier Family 35 Member A3	Protein Coding	Q9Y2D2	45	GC01P100014	0.965158	https://www.genecards.org/cgi-bin/carddisp.pl?gene=SLC35A3
STAM	Signal Transducing Adaptor Molecule	Protein Coding	Q92783	45	GC10P017777	0.965158	https://www.genecards.org/cgi-bin/carddisp.pl?gene=STAM
STX16	Syntaxin 16	Protein Coding	O14662	45	GC20P058652	0.965158	https://www.genecards.org/cgi-bin/carddisp.pl?gene=STX16
PSME3	Proteasome Activator Subunit 3	Protein Coding	P61289	44	GC17P042824	0.965158	https://www.genecards.org/cgi-bin/carddisp.pl?gene=PSME3
SFXN3	Sideroflexin 3	Protein Coding	Q9BWM7	44	GC10P101031	0.965158	https://www.genecards.org/cgi-bin/carddisp.pl?gene=SFXN3
SIRT4	Sirtuin 4	Protein Coding	Q9Y6E7	44	GC12P120291	0.965158	https://www.genecards.org/cgi-bin/carddisp.pl?gene=SIRT4
TNRC6A	Trinucleotide Repeat Containing Adaptor 6A	Protein Coding	Q8NDV7	44	GC16P060488	0.965158	https://www.genecards.org/cgi-bin/carddisp.pl?gene=TNRC6A
ERGIC1	Endoplasmic Reticulum-Golgi Intermediate Compartment 1	Protein Coding	Q969X5	43	GC05P172834	0.965158	https://www.genecards.org/cgi-bin/carddisp.pl?gene=ERGIC1
GALNT1	Polypeptide N-Acetylgalactosaminyltransferase 1	Protein Coding	Q10472	43	GC18P035581	0.965158	https://www.genecards.org/cgi-bin/carddisp.pl?gene=GALNT1
TMEM165	Transmembrane Protein 165	Protein Coding	Q9HC07	43	GC04P055395	0.965158	https://www.genecards.org/cgi-bin/carddisp.pl?gene=TMEM165
TXNIP	Thioredoxin Interacting Protein	Protein Coding	Q9H3M7	43	GC01M145992	0.965158	https://www.genecards.org/cgi-bin/carddisp.pl?gene=TXNIP
ITLN1	Intelectin 1	Protein Coding	Q8WWA0	42	GC01M160876	0.965158	https://www.genecards.org/cgi-bin/carddisp.pl?gene=ITLN1
MYO18A	Myosin XVIIIA	Protein Coding	Q92614	42	GC17M067450	0.965158	https://www.genecards.org/cgi-bin/carddisp.pl?gene=MYO18A
NCOA4	Nuclear Receptor Coactivator 4	Protein Coding	Q13772	42	GC10M046005	0.965158	https://www.genecards.org/cgi-bin/carddisp.pl?gene=NCOA4
PPM1L	Protein Phosphatase, Mg2+/Mn2+ Dependent 1L	Protein Coding	Q5SGD2	42	GC03P160755	0.965158	https://www.genecards.org/cgi-bin/carddisp.pl?gene=PPM1L
RAI14	Retinoic Acid Induced 14	Protein Coding	Q9P0K7	42	GC05P034656	0.965158	https://www.genecards.org/cgi-bin/carddisp.pl?gene=RAI14
TMED1	Transmembrane P24 Trafficking Protein 1	Protein Coding	Q13445	42	GC19M010832	0.965158	https://www.genecards.org/cgi-bin/carddisp.pl?gene=TMED1
VPS28	VPS28 Subunit Of ESCRT-I	Protein Coding	Q9UK41	42	GC08M146347	0.965158	https://www.genecards.org/cgi-bin/carddisp.pl?gene=VPS28
GHITM	Growth Hormone Inducible Transmembrane Protein	Protein Coding	Q9H3K2	41	GC10P084139	0.965158	https://www.genecards.org/cgi-bin/carddisp.pl?gene=GHITM
MYO5C	Myosin VC	Protein Coding	Q9NQX4	41	GC15M142210	0.965158	https://www.genecards.org/cgi-bin/carddisp.pl?gene=MYO5C
ORMDL3	ORMDL Sphingolipid Biosynthesis Regulator 3	Protein Coding	Q8N138	41	GC17M039921	0.965158	https://www.genecards.org/cgi-bin/carddisp.pl?gene=ORMDL3
PPP1R18	Protein Phosphatase 1 Regulatory Subunit 18	Protein Coding	Q6NYC8	41	GC06M087125	0.965158	https://www.genecards.org/cgi-bin/carddisp.pl?gene=PPP1R18
PRUNE2	Prune Homolog 2 With BCH Domain	Protein Coding	Q8WUY3	41	GC09M076611	0.965158	https://www.genecards.org/cgi-bin/carddisp.pl?gene=PRUNE2
TMBIM6	Transmembrane BAX Inhibitor Motif Containing 6	Protein Coding	P55061	41	GC12P049707	0.965158	https://www.genecards.org/cgi-bin/carddisp.pl?gene=TMBIM6
ZC3H7B	Zinc Finger CCCH-Type Containing 7B	Protein Coding	Q9UGR2	41	GC22P041301	0.965158	https://www.genecards.org/cgi-bin/carddisp.pl?gene=ZC3H7B
MLF2	Myeloid Leukemia Factor 2	Protein Coding	Q15773	40	GC12M008886	0.965158	https://www.genecards.org/cgi-bin/carddisp.pl?gene=MLF2
MRPL21	Mitochondrial Ribosomal Protein L21	Protein Coding	Q7Z2W9	40	GC11M117049	0.965158	https://www.genecards.org/cgi-bin/carddisp.pl?gene=MRPL21
MTFR1	Mitochondrial Fission Regulator 1	Protein Coding	Q15390	40	GC08P065643	0.965158	https://www.genecards.org/cgi-bin/carddisp.pl?gene=MTFR1
PLSCR3	Phospholipid Scramblase 3	Protein Coding	Q9NRY6	40	GC17M007389	0.965158	https://www.genecards.org/cgi-bin/carddisp.pl?gene=PLSCR3
ATP9B	ATPase Phospholipid Transporting 9B (Putative)	Protein Coding	O43861	39	GC18P079069	0.965158	https://www.genecards.org/cgi-bin/carddisp.pl?gene=ATP9B
DAZAP2	DAZ Associated Protein 2	Protein Coding	Q15038	39	GC12P051238	0.965158	https://www.genecards.org/cgi-bin/carddisp.pl?gene=DAZAP2
RNF26	Ring Finger Protein 26	Protein Coding	Q9BY78	39	GC11P119334	0.965158	https://www.genecards.org/cgi-bin/carddisp.pl?gene=RNF26
SARAF	Store-Operated Calcium Entry Associated Regulatory Factor	Protein Coding	Q96BY9	39	GC08M030063	0.965158	https://www.genecards.org/cgi-bin/carddisp.pl?gene=SARAF
SLC38A7	Solute Carrier Family 38 Member 7	Protein Coding	Q9NVC3	39	GC16M058665	0.965158	https://www.genecards.org/cgi-bin/carddisp.pl?gene=SLC38A7
TTC1	Tetratricopeptide Repeat Domain 1	Protein Coding	Q99614	39	GC05P160009	0.965158	https://www.genecards.org/cgi-bin/carddisp.pl?gene=TTC1
MVB12B	Multivesicular Body Subunit 12B	Protein Coding	Q9H7P6	38	GC09P126326	0.965158	https://www.genecards.org/cgi-bin/carddisp.pl?gene=MVB12B
NUDT16L1	Nudix Hydrolase 16 Like 1	Protein Coding	Q9BRJ7	38	GC16P004693	0.965158	https://www.genecards.org/cgi-bin/carddisp.pl?gene=NUDT16L1
OIP5	Opa Interacting Protein 5	Protein Coding	O43482	38	GC15M041309	0.965158	https://www.genecards.org/cgi-bin/carddisp.pl?gene=OIP5
TMED5	Transmembrane P24 Trafficking Protein 5	Protein Coding	Q9Y3A6	38	GC01M093150	0.965158	https://www.genecards.org/cgi-bin/carddisp.pl?gene=TMED5
VPS37C	VPS37C Subunit Of ESCRT-I	Protein Coding	A5D8V6	38	GC11M061130	0.965158	https://www.genecards.org/cgi-bin/carddisp.pl?gene=VPS37C
GOLT1B	Golgi Transport 1B	Protein Coding	Q9Y3E0	37	GC12P021501	0.965158	https://www.genecards.org/cgi-bin/carddisp.pl?gene=GOLT1B
MFSD10	Major Facilitator Superfamily Domain Containing 10	Protein Coding	Q14728	37	GC04M004100	0.965158	https://www.genecards.org/cgi-bin/carddisp.pl?gene=MFSD10
CCDC127	Coiled-Coil Domain Containing 127	Protein Coding	Q96BQ5	36	GC05M000204	0.965158	https://www.genecards.org/cgi-bin/carddisp.pl?gene=CCDC127
PACC1	Proton Activated Chloride Channel 1	Protein Coding	Q9H813	35	GC01M212365	0.965158	https://www.genecards.org/cgi-bin/carddisp.pl?gene=PACC1
PIP4P2	Phosphatidylinositol-4,5-Bisphosphate 4-Phosphatase 2	Protein Coding	Q8N4L2	35	GC08M090994	0.965158	https://www.genecards.org/cgi-bin/carddisp.pl?gene=PIP4P2
PRAF2	PRA1 Domain Family Member 2	Protein Coding	O60831	35	GC0XM049615	0.965158	https://www.genecards.org/cgi-bin/carddisp.pl?gene=PRAF2
RELL1	RELT Like 1	Protein Coding	Q8IUW5	34	GC04M037592	0.965158	https://www.genecards.org/cgi-bin/carddisp.pl?gene=RELL1
KIAA1671	KIAA1671	Protein Coding	Q9BY89	33	GC22P060505	0.965158	https://www.genecards.org/cgi-bin/carddisp.pl?gene=KIAA1671
PEDS1	Plasmanylethanolamine Desaturase 1	Protein Coding	A5PLL7	33	GC20M050119	0.965158	https://www.genecards.org/cgi-bin/carddisp.pl?gene=PEDS1
HSPG2	Heparan Sulfate Proteoglycan 2	Protein Coding	P98160	52	GC01M021822	0.961576	https://www.genecards.org/cgi-bin/carddisp.pl?gene=HSPG2
MAPK10	Mitogen-Activated Protein Kinase 10	Protein Coding	P53779	52	GC04M085990	0.936258	https://www.genecards.org/cgi-bin/carddisp.pl?gene=MAPK10
CPT2	Carnitine Palmitoyltransferase 2	Protein Coding	P23786	53	GC01P053196	0.934762	https://www.genecards.org/cgi-bin/carddisp.pl?gene=CPT2
NPC1	NPC Intracellular Cholesterol Transporter 1	Protein Coding	O15118	53	GC18M023506	0.934762	https://www.genecards.org/cgi-bin/carddisp.pl?gene=NPC1
RHEB	Ras Homolog, MTORC1 Binding	Protein Coding	Q15382	53	GC07M151466	0.934762	https://www.genecards.org/cgi-bin/carddisp.pl?gene=RHEB
AK2	Adenylate Kinase 2	Protein Coding	P54819	51	GC01M033007	0.934762	https://www.genecards.org/cgi-bin/carddisp.pl?gene=AK2
FTO	FTO Alpha-Ketoglutarate Dependent Dioxygenase	Protein Coding	Q9C0B1	51	GC16P061387	0.934762	https://www.genecards.org/cgi-bin/carddisp.pl?gene=FTO
PDHB	Pyruvate Dehydrogenase E1 Subunit Beta	Protein Coding	P11177	50	GC03M058429	0.934762	https://www.genecards.org/cgi-bin/carddisp.pl?gene=PDHB
PYCR2	Pyrroline-5-Carboxylate Reductase 2	Protein Coding	Q96C36	49	GC01M225919	0.934762	https://www.genecards.org/cgi-bin/carddisp.pl?gene=PYCR2
DOCK8	Dedicator Of Cytokinesis 8	Protein Coding	Q8NF50	48	GC09P000236	0.934762	https://www.genecards.org/cgi-bin/carddisp.pl?gene=DOCK8
NDUFS8	NADH:Ubiquinone Oxidoreductase Core Subunit S8	Protein Coding	O00217	48	GC11P068030	0.934762	https://www.genecards.org/cgi-bin/carddisp.pl?gene=NDUFS8
SIRT5	Sirtuin 5	Protein Coding	Q9NXA8	48	GC06P013574	0.934762	https://www.genecards.org/cgi-bin/carddisp.pl?gene=SIRT5
BCKDHB	Branched Chain Keto Acid Dehydrogenase E1 Subunit Beta	Protein Coding	P21953	47	GC06P080106	0.934762	https://www.genecards.org/cgi-bin/carddisp.pl?gene=BCKDHB
CD9	CD9 Molecule	Protein Coding	P21926	47	GC12P033698	0.934762	https://www.genecards.org/cgi-bin/carddisp.pl?gene=CD9
EXOSC3	Exosome Component 3	Protein Coding	Q9NQT5	47	GC09M037772	0.934762	https://www.genecards.org/cgi-bin/carddisp.pl?gene=EXOSC3
NDUFB10	NADH:Ubiquinone Oxidoreductase Subunit B10	Protein Coding	O96000	47	GC16P059805	0.934762	https://www.genecards.org/cgi-bin/carddisp.pl?gene=NDUFB10
BCL2L2	BCL2 Like 2	Protein Coding	Q92843	46	GC14P042069	0.934762	https://www.genecards.org/cgi-bin/carddisp.pl?gene=BCL2L2
NCS1	Neuronal Calcium Sensor 1	Protein Coding	P62166	46	GC09P130172	0.934762	https://www.genecards.org/cgi-bin/carddisp.pl?gene=NCS1
NDUFA8	NADH:Ubiquinone Oxidoreductase Subunit A8	Protein Coding	P51970	46	GC09M122132	0.934762	https://www.genecards.org/cgi-bin/carddisp.pl?gene=NDUFA8
NOX4	NADPH Oxidase 4	Protein Coding	Q9NPH5	46	GC11M089324	0.934762	https://www.genecards.org/cgi-bin/carddisp.pl?gene=NOX4
PRPS2	Phosphoribosyl Pyrophosphate Synthetase 2	Protein Coding	P11908	46	GC0XP012791	0.934762	https://www.genecards.org/cgi-bin/carddisp.pl?gene=PRPS2
PTGES2	Prostaglandin E Synthase 2	Protein Coding	Q9H7Z7	46	GC09M128120	0.934762	https://www.genecards.org/cgi-bin/carddisp.pl?gene=PTGES2
RABGEF1	RAB Guanine Nucleotide Exchange Factor 1	Protein Coding	Q9UJ41	46	GC07P082547	0.934762	https://www.genecards.org/cgi-bin/carddisp.pl?gene=RABGEF1
TST	Thiosulfate Sulfurtransferase	Protein Coding	Q16762	46	GC22M037010	0.934762	https://www.genecards.org/cgi-bin/carddisp.pl?gene=TST
UCK2	Uridine-Cytidine Kinase 2	Protein Coding	Q9BZX2	46	GC01P165796	0.934762	https://www.genecards.org/cgi-bin/carddisp.pl?gene=UCK2
COQ5	Coenzyme Q5, Methyltransferase	Protein Coding	Q5HYK3	45	GC12M120503	0.934762	https://www.genecards.org/cgi-bin/carddisp.pl?gene=COQ5
DHTKD1	Dehydrogenase E1 And Transketolase Domain Containing 1	Protein Coding	Q96HY7	45	GC10P012068	0.934762	https://www.genecards.org/cgi-bin/carddisp.pl?gene=DHTKD1
GINS1	GINS Complex Subunit 1	Protein Coding	Q14691	45	GC20P025556	0.934762	https://www.genecards.org/cgi-bin/carddisp.pl?gene=GINS1
MINK1	Misshapen Like Kinase 1	Protein Coding	Q8N4C8	45	GC17P004833	0.934762	https://www.genecards.org/cgi-bin/carddisp.pl?gene=MINK1
MTMR4	Myotubularin Related Protein 4	Protein Coding	Q9NYA4	45	GC17M058489	0.934762	https://www.genecards.org/cgi-bin/carddisp.pl?gene=MTMR4
NME3	NME/NM23 Nucleoside Diphosphate Kinase 3	Protein Coding	Q13232	45	GC16M001770	0.934762	https://www.genecards.org/cgi-bin/carddisp.pl?gene=NME3
RNF14	Ring Finger Protein 14	Protein Coding	Q9UBS8	45	GC05P149706	0.934762	https://www.genecards.org/cgi-bin/carddisp.pl?gene=RNF14
SBF1	SET Binding Factor 1	Protein Coding	O95248	45	GC22M072797	0.934762	https://www.genecards.org/cgi-bin/carddisp.pl?gene=SBF1
UBE2E3	Ubiquitin Conjugating Enzyme E2 E3	Protein Coding	Q969T4	45	GC02P180967	0.934762	https://www.genecards.org/cgi-bin/carddisp.pl?gene=UBE2E3
UBE2K	Ubiquitin Conjugating Enzyme E2 K	Protein Coding	P61086	45	GC04P039702	0.934762	https://www.genecards.org/cgi-bin/carddisp.pl?gene=UBE2K
USP25	Ubiquitin Specific Peptidase 25	Protein Coding	Q9UHP3	45	GC21P016208	0.934762	https://www.genecards.org/cgi-bin/carddisp.pl?gene=USP25
CTPS2	CTP Synthase 2	Protein Coding	Q9NRF8	44	GC0XM016587	0.934762	https://www.genecards.org/cgi-bin/carddisp.pl?gene=CTPS2
DUSP9	Dual Specificity Phosphatase 9	Protein Coding	Q99956	44	GC0XP153642	0.934762	https://www.genecards.org/cgi-bin/carddisp.pl?gene=DUSP9
EMG1	EMG1 N1-Specific Pseudouridine Methyltransferase	Protein Coding	Q92979	44	GC12P006970	0.934762	https://www.genecards.org/cgi-bin/carddisp.pl?gene=EMG1
GIGYF2	GRB10 Interacting GYF Protein 2	Protein Coding	Q6Y7W6	44	GC02P232708	0.934762	https://www.genecards.org/cgi-bin/carddisp.pl?gene=GIGYF2
GNPDA1	Glucosamine-6-Phosphate Deaminase 1	Protein Coding	P46926	44	GC05M141991	0.934762	https://www.genecards.org/cgi-bin/carddisp.pl?gene=GNPDA1
GSTK1	Glutathione S-Transferase Kappa 1	Protein Coding	Q9Y2Q3	44	GC07P154342	0.934762	https://www.genecards.org/cgi-bin/carddisp.pl?gene=GSTK1
ISYNA1	Inositol-3-Phosphate Synthase 1	Protein Coding	Q9NPH2	44	GC19M018434	0.934762	https://www.genecards.org/cgi-bin/carddisp.pl?gene=ISYNA1
PCM1	Pericentriolar Material 1	Protein Coding	Q15154	44	GC08P017922	0.934762	https://www.genecards.org/cgi-bin/carddisp.pl?gene=PCM1
PGRMC2	Progesterone Receptor Membrane Component 2	Protein Coding	O15173	44	GC04M128269	0.934762	https://www.genecards.org/cgi-bin/carddisp.pl?gene=PGRMC2
RAB5B	RAB5B, Member RAS Oncogene Family	Protein Coding	P61020	44	GC12P055973	0.934762	https://www.genecards.org/cgi-bin/carddisp.pl?gene=RAB5B
SERPINA12	Serpin Family A Member 12	Protein Coding	Q8IW75	44	GC14M094487	0.934762	https://www.genecards.org/cgi-bin/carddisp.pl?gene=SERPINA12
SMC2	Structural Maintenance Of Chromosomes 2	Protein Coding	O95347	44	GC09P104088	0.934762	https://www.genecards.org/cgi-bin/carddisp.pl?gene=SMC2
TPD52	Tumor Protein D52	Protein Coding	P55327	44	GC08M080031	0.934762	https://www.genecards.org/cgi-bin/carddisp.pl?gene=TPD52
PDCD6	Programmed Cell Death 6	Protein Coding	O75340	43	GC05P000272	0.934762	https://www.genecards.org/cgi-bin/carddisp.pl?gene=PDCD6
SGTA	Small Glutamine Rich Tetratricopeptide Repeat Co-Chaperone Alpha	Protein Coding	O43765	43	GC19M002754	0.934762	https://www.genecards.org/cgi-bin/carddisp.pl?gene=SGTA
STX8	Syntaxin 8	Protein Coding	Q9UNK0	43	GC17M009250	0.934762	https://www.genecards.org/cgi-bin/carddisp.pl?gene=STX8
UBE2E2	Ubiquitin Conjugating Enzyme E2 E2	Protein Coding	Q96LR5	43	GC03P023221	0.934762	https://www.genecards.org/cgi-bin/carddisp.pl?gene=UBE2E2
ANP32B	Acidic Nuclear Phosphoprotein 32 Family Member B	Protein Coding	Q92688	42	GC09P097983	0.934762	https://www.genecards.org/cgi-bin/carddisp.pl?gene=ANP32B
ATPAF2	ATP Synthase Mitochondrial F1 Complex Assembly Factor 2	Protein Coding	Q8N5M1	42	GC17M017977	0.934762	https://www.genecards.org/cgi-bin/carddisp.pl?gene=ATPAF2
FAU	FAU Ubiquitin Like And Ribosomal Protein S30 Fusion	Protein Coding	P62861	42	GC11M065120	0.934762	https://www.genecards.org/cgi-bin/carddisp.pl?gene=FAU
HSPA1B	Heat Shock Protein Family A (Hsp70) Member 1B	Protein Coding	P0DMV9	42	GC06P118923	0.934762	https://www.genecards.org/cgi-bin/carddisp.pl?gene=HSPA1B
NENF	Neudesin Neurotrophic Factor	Protein Coding	Q9UMX5	42	GC01P212432	0.934762	https://www.genecards.org/cgi-bin/carddisp.pl?gene=NENF
NR2F6	Nuclear Receptor Subfamily 2 Group F Member 6	Protein Coding	P10588	42	GC19M017231	0.934762	https://www.genecards.org/cgi-bin/carddisp.pl?gene=NR2F6
PSMG2	Proteasome Assembly Chaperone 2	Protein Coding	Q969U7	42	GC18P020369	0.934762	https://www.genecards.org/cgi-bin/carddisp.pl?gene=PSMG2
TNRC6B	Trinucleotide Repeat Containing Adaptor 6B	Protein Coding	Q9UPQ9	42	GC22P040044	0.934762	https://www.genecards.org/cgi-bin/carddisp.pl?gene=TNRC6B
VPS25	Vacuolar Protein Sorting 25 Homolog	Protein Coding	Q9BRG1	42	GC17P042773	0.934762	https://www.genecards.org/cgi-bin/carddisp.pl?gene=VPS25
ACOT2	Acyl-CoA Thioesterase 2	Protein Coding	P49753	41	GC14P073567	0.934762	https://www.genecards.org/cgi-bin/carddisp.pl?gene=ACOT2
ADO	2-Aminoethanethiol Dioxygenase	Protein Coding	Q96SZ5	41	GC10P062804	0.934762	https://www.genecards.org/cgi-bin/carddisp.pl?gene=ADO
AP2A2	Adaptor Related Protein Complex 2 Subunit Alpha 2	Protein Coding	O94973	41	GC11P000924	0.934762	https://www.genecards.org/cgi-bin/carddisp.pl?gene=AP2A2
CDK5RAP1	CDK5 Regulatory Subunit Associated Protein 1	Protein Coding	Q96SZ6	41	GC20M033358	0.934762	https://www.genecards.org/cgi-bin/carddisp.pl?gene=CDK5RAP1
CENPB	Centromere Protein B	Protein Coding	P07199	41	GC20M003783	0.934762	https://www.genecards.org/cgi-bin/carddisp.pl?gene=CENPB
FN3KRP	Fructosamine 3 Kinase Related Protein	Protein Coding	Q9HA64	41	GC17P082716	0.934762	https://www.genecards.org/cgi-bin/carddisp.pl?gene=FN3KRP
HEATR1	HEAT Repeat Containing 1	Protein Coding	Q9H583	41	GC01M236549	0.934762	https://www.genecards.org/cgi-bin/carddisp.pl?gene=HEATR1
N4BP1	NEDD4 Binding Protein 1	Protein Coding	O75113	41	GC16M048538	0.934762	https://www.genecards.org/cgi-bin/carddisp.pl?gene=N4BP1
NAPA	NSF Attachment Protein Alpha	Protein Coding	P54920	41	GC19M085777	0.934762	https://www.genecards.org/cgi-bin/carddisp.pl?gene=NAPA
PEG3	Paternally Expressed 3	Protein Coding	Q9GZU2	41	GC19M056810	0.934762	https://www.genecards.org/cgi-bin/carddisp.pl?gene=PEG3
RDH14	Retinol Dehydrogenase 14	Protein Coding	Q9HBH5	41	GC02M018555	0.934762	https://www.genecards.org/cgi-bin/carddisp.pl?gene=RDH14
STK19	Serine/Threonine Kinase 19	Protein Coding	P49842	41	GC06P031971	0.934762	https://www.genecards.org/cgi-bin/carddisp.pl?gene=STK19
SYNGR2	Synaptogyrin 2	Protein Coding	O43760	41	GC17P078168	0.934762	https://www.genecards.org/cgi-bin/carddisp.pl?gene=SYNGR2
BPNT1	3'(2'), 5'-Bisphosphate Nucleotidase 1	Protein Coding	O95861	40	GC01M220057	0.934762	https://www.genecards.org/cgi-bin/carddisp.pl?gene=BPNT1
COPS7B	COP9 Signalosome Subunit 7B	Protein Coding	Q9H9Q2	40	GC02P231781	0.934762	https://www.genecards.org/cgi-bin/carddisp.pl?gene=COPS7B
GLYR1	Glyoxylate Reductase 1 Homolog	Protein Coding	Q49A26	40	GC16M014296	0.934762	https://www.genecards.org/cgi-bin/carddisp.pl?gene=GLYR1
IMP4	IMP U3 Small Nucleolar Ribonucleoprotein 4	Protein Coding	Q96G21	40	GC02P130342	0.934762	https://www.genecards.org/cgi-bin/carddisp.pl?gene=IMP4
INTS6	Integrator Complex Subunit 6	Protein Coding	Q9UL03	40	GC13M051334	0.934762	https://www.genecards.org/cgi-bin/carddisp.pl?gene=INTS6
LACTB2	Lactamase Beta 2	Protein Coding	Q53H82	40	GC08M070635	0.934762	https://www.genecards.org/cgi-bin/carddisp.pl?gene=LACTB2
RABAC1	Rab Acceptor 1	Protein Coding	Q9UI14	40	GC19M041956	0.934762	https://www.genecards.org/cgi-bin/carddisp.pl?gene=RABAC1
TAMM41	TAM41 Mitochondrial Translocator Assembly And Maintenance Homolog	Protein Coding	Q96BW9	40	GC03M011721	0.934762	https://www.genecards.org/cgi-bin/carddisp.pl?gene=TAMM41
THAP11	THAP Domain Containing 11	Protein Coding	Q96EK4	40	GC16P067844	0.934762	https://www.genecards.org/cgi-bin/carddisp.pl?gene=THAP11
TMED9	Transmembrane P24 Trafficking Protein 9	Protein Coding	Q9BVK6	40	GC05P185007	0.934762	https://www.genecards.org/cgi-bin/carddisp.pl?gene=TMED9
VMP1	Vacuole Membrane Protein 1	Protein Coding	Q96GC9	40	GC17P059707	0.934762	https://www.genecards.org/cgi-bin/carddisp.pl?gene=VMP1
CNOT6L	CCR4-NOT Transcription Complex Subunit 6 Like	Protein Coding	Q96LI5	39	GC04M077713	0.934762	https://www.genecards.org/cgi-bin/carddisp.pl?gene=CNOT6L
GDPD1	Glycerophosphodiester Phosphodiesterase Domain Containing 1	Protein Coding	Q8N9F7	39	GC17P059220	0.934762	https://www.genecards.org/cgi-bin/carddisp.pl?gene=GDPD1
NSMCE1	NSE1 Homolog, SMC5-SMC6 Complex Component	Protein Coding	Q8WV22	39	GC16M027227	0.934762	https://www.genecards.org/cgi-bin/carddisp.pl?gene=NSMCE1
PRPF38A	Pre-MRNA Processing Factor 38A	Protein Coding	Q8NAV1	39	GC01P052404	0.934762	https://www.genecards.org/cgi-bin/carddisp.pl?gene=PRPF38A
RAB13	RAB13, Member RAS Oncogene Family	Protein Coding	P51153	39	GC01M153981	0.934762	https://www.genecards.org/cgi-bin/carddisp.pl?gene=RAB13
RBM4B	RNA Binding Motif Protein 4B	Protein Coding	Q9BQ04	39	GC11M066664	0.934762	https://www.genecards.org/cgi-bin/carddisp.pl?gene=RBM4B
REEP4	Receptor Accessory Protein 4	Protein Coding	Q9H6H4	39	GC08M022138	0.934762	https://www.genecards.org/cgi-bin/carddisp.pl?gene=REEP4
RILP	Rab Interacting Lysosomal Protein	Protein Coding	Q96NA2	39	GC17M001646	0.934762	https://www.genecards.org/cgi-bin/carddisp.pl?gene=RILP
SEC61G	SEC61 Translocon Subunit Gamma	Protein Coding	P60059	39	GC07M054752	0.934762	https://www.genecards.org/cgi-bin/carddisp.pl?gene=SEC61G
SYNJ2BP	Synaptojanin 2 Binding Protein	Protein Coding	P57105	39	GC14M070366	0.934762	https://www.genecards.org/cgi-bin/carddisp.pl?gene=SYNJ2BP
ARMC10	Armadillo Repeat Containing 10	Protein Coding	Q8N2F6	38	GC07P103074	0.934762	https://www.genecards.org/cgi-bin/carddisp.pl?gene=ARMC10
CCDC51	Coiled-Coil Domain Containing 51	Protein Coding	Q96ER9	38	GC03M048432	0.934762	https://www.genecards.org/cgi-bin/carddisp.pl?gene=CCDC51
CIAO2A	Cytosolic Iron-Sulfur Assembly Component 2A	Protein Coding	Q9H5X1	38	GC15M140540	0.934762	https://www.genecards.org/cgi-bin/carddisp.pl?gene=CIAO2A
COA7	Cytochrome C Oxidase Assembly Factor 7	Protein Coding	Q96BR5	38	GC01M052684	0.934762	https://www.genecards.org/cgi-bin/carddisp.pl?gene=COA7
DMAC2L	Distal Membrane Arm Assembly Component 2 Like	Protein Coding	Q99766	38	GC14P050513	0.934762	https://www.genecards.org/cgi-bin/carddisp.pl?gene=DMAC2L
ELP5	Elongator Acetyltransferase Complex Subunit 5	Protein Coding	Q8TE02	38	GC17P007251	0.934762	https://www.genecards.org/cgi-bin/carddisp.pl?gene=ELP5
EXOSC6	Exosome Component 6	Protein Coding	Q5RKV6	38	GC16M070246	0.934762	https://www.genecards.org/cgi-bin/carddisp.pl?gene=EXOSC6
ISOC2	Isochorismatase Domain Containing 2	Protein Coding	Q96AB3	38	GC19M055452	0.934762	https://www.genecards.org/cgi-bin/carddisp.pl?gene=ISOC2
KLHL11	Kelch Like Family Member 11	Protein Coding	Q9NVR0	38	GC17M068031	0.934762	https://www.genecards.org/cgi-bin/carddisp.pl?gene=KLHL11
LRRC57	Leucine Rich Repeat Containing 57	Protein Coding	Q8N9N7	38	GC15M042655	0.934762	https://www.genecards.org/cgi-bin/carddisp.pl?gene=LRRC57
MACROH2A2	MacroH2A.2 Histone	Protein Coding	Q9P0M6	38	GC10P070053	0.934762	https://www.genecards.org/cgi-bin/carddisp.pl?gene=MACROH2A2
MYO19	Myosin XIX	Protein Coding	Q96H55	38	GC17M036495	0.934762	https://www.genecards.org/cgi-bin/carddisp.pl?gene=MYO19
NUDT16	Nudix Hydrolase 16	Protein Coding	Q96DE0	38	GC03P131381	0.934762	https://www.genecards.org/cgi-bin/carddisp.pl?gene=NUDT16
MAGEB2	MAGE Family Member B2	Protein Coding	O15479	37	GC0XP030215	0.934762	https://www.genecards.org/cgi-bin/carddisp.pl?gene=MAGEB2
RNF103	Ring Finger Protein 103	Protein Coding	O00237	37	GC02M086603	0.934762	https://www.genecards.org/cgi-bin/carddisp.pl?gene=RNF103
RPL7L1	Ribosomal Protein L7 Like 1	Protein Coding	Q6DKI1	37	GC06P119120	0.934762	https://www.genecards.org/cgi-bin/carddisp.pl?gene=RPL7L1
GTPBP8	GTP Binding Protein 8 (Putative)	Protein Coding	Q8N3Z3	36	GC03P112990	0.934762	https://www.genecards.org/cgi-bin/carddisp.pl?gene=GTPBP8
MAIP1	Matrix AAA Peptidase Interacting Protein 1	Protein Coding	Q8WWC4	36	GC02P199956	0.934762	https://www.genecards.org/cgi-bin/carddisp.pl?gene=MAIP1
PCMTD2	Protein-L-Isoaspartate (D-Aspartate) O-Methyltransferase Domain Containing 2	Protein Coding	Q9NV79	36	GC20P064255	0.934762	https://www.genecards.org/cgi-bin/carddisp.pl?gene=PCMTD2
RPF1	Ribosome Production Factor 1 Homolog	Protein Coding	Q9H9Y2	36	GC01P084479	0.934762	https://www.genecards.org/cgi-bin/carddisp.pl?gene=RPF1
RPUSD3	RNA Pseudouridine Synthase D3	Protein Coding	Q6P087	36	GC03M009839	0.934762	https://www.genecards.org/cgi-bin/carddisp.pl?gene=RPUSD3
SDR39U1	Short Chain Dehydrogenase/Reductase Family 39U Member 1	Protein Coding	Q9NRG7	36	GC14M024439	0.934762	https://www.genecards.org/cgi-bin/carddisp.pl?gene=SDR39U1
TRIM4	Tripartite Motif Containing 4	Protein Coding	Q9C037	36	GC07M099876	0.934762	https://www.genecards.org/cgi-bin/carddisp.pl?gene=TRIM4
WDR24	WD Repeat Domain 24	Protein Coding	Q96S15	36	GC16M013987	0.934762	https://www.genecards.org/cgi-bin/carddisp.pl?gene=WDR24
DCAF16	DDB1 And CUL4 Associated Factor 16	Protein Coding	Q9NXF7	34	GC04M017794	0.934762	https://www.genecards.org/cgi-bin/carddisp.pl?gene=DCAF16
IGHV3-23	Immunoglobulin Heavy Variable 3-23	Protein Coding	P01764	21	GC14M106268	0.934762	https://www.genecards.org/cgi-bin/carddisp.pl?gene=IGHV3-23
IGH	Immunoglobulin Heavy Locus	Protein Coding		19	GC14M117743	0.934762	https://www.genecards.org/cgi-bin/carddisp.pl?gene=IGH
LOC102724159	Periodic Tryptophan Protein 2 Homolog	Protein Coding		7	GC21M005130	0.934762	https://www.genecards.org/cgi-bin/carddisp.pl?gene=LOC102724159
AR	Androgen Receptor	Protein Coding	P10275	55	GC0XP067544	0.898705	https://www.genecards.org/cgi-bin/carddisp.pl?gene=AR
PIK3R1	Phosphoinositide-3-Kinase Regulatory Subunit 1	Protein Coding	P27986	55	GC05P068215	0.898705	https://www.genecards.org/cgi-bin/carddisp.pl?gene=PIK3R1
NOTCH2	Notch Receptor 2	Protein Coding	Q04721	54	GC01M119911	0.898705	https://www.genecards.org/cgi-bin/carddisp.pl?gene=NOTCH2
CTSK	Cathepsin K	Protein Coding	P43235	53	GC01M158614	0.898705	https://www.genecards.org/cgi-bin/carddisp.pl?gene=CTSK
EIF2AK3	Eukaryotic Translation Initiation Factor 2 Alpha Kinase 3	Protein Coding	Q9NZJ5	53	GC02M088556	0.898705	https://www.genecards.org/cgi-bin/carddisp.pl?gene=EIF2AK3
ITGB1	Integrin Subunit Beta 1	Protein Coding	P05556	53	GC10M035059	0.898705	https://www.genecards.org/cgi-bin/carddisp.pl?gene=ITGB1
KAT2A	Lysine Acetyltransferase 2A	Protein Coding	Q92830	53	GC17M042113	0.898705	https://www.genecards.org/cgi-bin/carddisp.pl?gene=KAT2A
LRP2	LDL Receptor Related Protein 2	Protein Coding	P98164	53	GC02M169127	0.898705	https://www.genecards.org/cgi-bin/carddisp.pl?gene=LRP2
MAPT	Microtubule Associated Protein Tau	Protein Coding	P10636	53	GC17P045894	0.898705	https://www.genecards.org/cgi-bin/carddisp.pl?gene=MAPT
PIK3R2	Phosphoinositide-3-Kinase Regulatory Subunit 2	Protein Coding	O00459	53	GC19P018153	0.898705	https://www.genecards.org/cgi-bin/carddisp.pl?gene=PIK3R2
PLD1	Phospholipase D1	Protein Coding	Q13393	53	GC03M171600	0.898705	https://www.genecards.org/cgi-bin/carddisp.pl?gene=PLD1
ATF6	Activating Transcription Factor 6	Protein Coding	P18850	52	GC01P161766	0.898705	https://www.genecards.org/cgi-bin/carddisp.pl?gene=ATF6
CCL2	C-C Motif Chemokine Ligand 2	Protein Coding	P13500	52	GC17P034255	0.898705	https://www.genecards.org/cgi-bin/carddisp.pl?gene=CCL2
ECE1	Endothelin Converting Enzyme 1	Protein Coding	P42892	52	GC01M021217	0.898705	https://www.genecards.org/cgi-bin/carddisp.pl?gene=ECE1
GGCX	Gamma-Glutamyl Carboxylase	Protein Coding	P38435	52	GC02M085544	0.898705	https://www.genecards.org/cgi-bin/carddisp.pl?gene=GGCX
ITGA5	Integrin Subunit Alpha 5	Protein Coding	P08648	52	GC12M055460	0.898705	https://www.genecards.org/cgi-bin/carddisp.pl?gene=ITGA5
ITPR1	Inositol 1,4,5-Trisphosphate Receptor Type 1	Protein Coding	Q14643	52	GC03P004486	0.898705	https://www.genecards.org/cgi-bin/carddisp.pl?gene=ITPR1
PI4KA	Phosphatidylinositol 4-Kinase Alpha	Protein Coding	P42356	52	GC22M020707	0.898705	https://www.genecards.org/cgi-bin/carddisp.pl?gene=PI4KA
PIKFYVE	Phosphoinositide Kinase, FYVE-Type Zinc Finger Containing	Protein Coding	Q9Y2I7	52	GC02P208266	0.898705	https://www.genecards.org/cgi-bin/carddisp.pl?gene=PIKFYVE
SLC1A1	Solute Carrier Family 1 Member 1	Protein Coding	P43005	52	GC09P004490	0.898705	https://www.genecards.org/cgi-bin/carddisp.pl?gene=SLC1A1
ENO2	Enolase 2	Protein Coding	P09104	51	GC12P006913	0.898705	https://www.genecards.org/cgi-bin/carddisp.pl?gene=ENO2
FURIN	Furin, Paired Basic Amino Acid Cleaving Enzyme	Protein Coding	P09958	51	GC15P090868	0.898705	https://www.genecards.org/cgi-bin/carddisp.pl?gene=FURIN
FZD5	Frizzled Class Receptor 5	Protein Coding	Q13467	51	GC02M207762	0.898705	https://www.genecards.org/cgi-bin/carddisp.pl?gene=FZD5
ITGAV	Integrin Subunit Alpha V	Protein Coding	P06756	51	GC02P186589	0.898705	https://www.genecards.org/cgi-bin/carddisp.pl?gene=ITGAV
SCARB1	Scavenger Receptor Class B Member 1	Protein Coding	Q8WTV0	51	GC12M124776	0.898705	https://www.genecards.org/cgi-bin/carddisp.pl?gene=SCARB1
SLC29A1	Solute Carrier Family 29 Member 1 (Augustine Blood Group)	Protein Coding	Q99808	51	GC06P044219	0.898705	https://www.genecards.org/cgi-bin/carddisp.pl?gene=SLC29A1
TSC1	TSC Complex Subunit 1	Protein Coding	Q92574	51	GC09M132891	0.898705	https://www.genecards.org/cgi-bin/carddisp.pl?gene=TSC1
ATP7A	ATPase Copper Transporting Alpha	Protein Coding	Q04656	50	GC0XP078103	0.898705	https://www.genecards.org/cgi-bin/carddisp.pl?gene=ATP7A
EFNB1	Ephrin B1	Protein Coding	P98172	50	GC0XP068828	0.898705	https://www.genecards.org/cgi-bin/carddisp.pl?gene=EFNB1
ISG15	ISG15 Ubiquitin Like Modifier	Protein Coding	P05161	50	GC01P001001	0.898705	https://www.genecards.org/cgi-bin/carddisp.pl?gene=ISG15
LNPEP	Leucyl And Cystinyl Aminopeptidase	Protein Coding	Q9UIQ6	50	GC05P096935	0.898705	https://www.genecards.org/cgi-bin/carddisp.pl?gene=LNPEP
ABCC4	ATP Binding Cassette Subfamily C Member 4	Protein Coding	O15439	49	GC13M095019	0.898705	https://www.genecards.org/cgi-bin/carddisp.pl?gene=ABCC4
PLXNA1	Plexin A1	Protein Coding	Q9UIW2	49	GC03P126988	0.898705	https://www.genecards.org/cgi-bin/carddisp.pl?gene=PLXNA1
ATP6AP2	ATPase H+ Transporting Accessory Protein 2	Protein Coding	O75787	48	GC0XP040601	0.898705	https://www.genecards.org/cgi-bin/carddisp.pl?gene=ATP6AP2
CD274	CD274 Molecule	Protein Coding	Q9NZQ7	48	GC09P005450	0.898705	https://www.genecards.org/cgi-bin/carddisp.pl?gene=CD274
CLCN7	Chloride Voltage-Gated Channel 7	Protein Coding	P51798	48	GC16M001444	0.898705	https://www.genecards.org/cgi-bin/carddisp.pl?gene=CLCN7
HMOX2	Heme Oxygenase 2	Protein Coding	P30519	48	GC16P004474	0.898705	https://www.genecards.org/cgi-bin/carddisp.pl?gene=HMOX2
MAD2L1	Mitotic Arrest Deficient 2 Like 1	Protein Coding	Q13257	48	GC04M120055	0.898705	https://www.genecards.org/cgi-bin/carddisp.pl?gene=MAD2L1
NECTIN2	Nectin Cell Adhesion Molecule 2	Protein Coding	Q92692	48	GC19P096169	0.898705	https://www.genecards.org/cgi-bin/carddisp.pl?gene=NECTIN2
OCLN	Occludin	Protein Coding	Q16625	48	GC05P069492	0.898705	https://www.genecards.org/cgi-bin/carddisp.pl?gene=OCLN
PEX1	Peroxisomal Biogenesis Factor 1	Protein Coding	O43933	48	GC07M092487	0.898705	https://www.genecards.org/cgi-bin/carddisp.pl?gene=PEX1
POMGNT1	Protein O-Linked Mannose N-Acetylglucosaminyltransferase 1 (Beta 1,2-)	Protein Coding	Q8WZA1	48	GC01M046188	0.898705	https://www.genecards.org/cgi-bin/carddisp.pl?gene=POMGNT1
PSMB10	Proteasome 20S Subunit Beta 10	Protein Coding	P40306	48	GC16M067937	0.898705	https://www.genecards.org/cgi-bin/carddisp.pl?gene=PSMB10
SLC26A2	Solute Carrier Family 26 Member 2	Protein Coding	P50443	48	GC05P150267	0.898705	https://www.genecards.org/cgi-bin/carddisp.pl?gene=SLC26A2
SLC27A4	Solute Carrier Family 27 Member 4	Protein Coding	Q6P1M0	48	GC09P128340	0.898705	https://www.genecards.org/cgi-bin/carddisp.pl?gene=SLC27A4
STK3	Serine/Threonine Kinase 3	Protein Coding	Q13188	48	GC08M098343	0.898705	https://www.genecards.org/cgi-bin/carddisp.pl?gene=STK3
SV2A	Synaptic Vesicle Glycoprotein 2A	Protein Coding	Q7L0J3	48	GC01M149903	0.898705	https://www.genecards.org/cgi-bin/carddisp.pl?gene=SV2A
TDP1	Tyrosyl-DNA Phosphodiesterase 1	Protein Coding	Q9NUW8	48	GC14P089954	0.898705	https://www.genecards.org/cgi-bin/carddisp.pl?gene=TDP1
TRPM7	Transient Receptor Potential Cation Channel Subfamily M Member 7	Protein Coding	Q96QT4	48	GC15M050552	0.898705	https://www.genecards.org/cgi-bin/carddisp.pl?gene=TRPM7
VAMP2	Vesicle Associated Membrane Protein 2	Protein Coding	P63027	48	GC17M015413	0.898705	https://www.genecards.org/cgi-bin/carddisp.pl?gene=VAMP2
ATP1B2	ATPase Na+/K+ Transporting Subunit Beta 2	Protein Coding	P14415	47	GC17P092378	0.898705	https://www.genecards.org/cgi-bin/carddisp.pl?gene=ATP1B2
CALM2	Calmodulin 2	Protein Coding	P0DP24	47	GC02M047160	0.898705	https://www.genecards.org/cgi-bin/carddisp.pl?gene=CALM2
CXADR	CXADR Ig-Like Cell Adhesion Molecule	Protein Coding	P78310	47	GC21P017513	0.898705	https://www.genecards.org/cgi-bin/carddisp.pl?gene=CXADR
E2F1	E2F Transcription Factor 1	Protein Coding	Q01094	47	GC20M033675	0.898705	https://www.genecards.org/cgi-bin/carddisp.pl?gene=E2F1
JAM3	Junctional Adhesion Molecule 3	Protein Coding	Q9BX67	47	GC11P134068	0.898705	https://www.genecards.org/cgi-bin/carddisp.pl?gene=JAM3
PTPN13	Protein Tyrosine Phosphatase Non-Receptor Type 13	Protein Coding	Q12923	47	GC04P086594	0.898705	https://www.genecards.org/cgi-bin/carddisp.pl?gene=PTPN13
AKAP12	A-Kinase Anchoring Protein 12	Protein Coding	Q02952	46	GC06P151239	0.898705	https://www.genecards.org/cgi-bin/carddisp.pl?gene=AKAP12
DOCK6	Dedicator Of Cytokinesis 6	Protein Coding	Q96HP0	46	GC19M011199	0.898705	https://www.genecards.org/cgi-bin/carddisp.pl?gene=DOCK6
FLCN	Folliculin	Protein Coding	Q8NFG4	46	GC17M017212	0.898705	https://www.genecards.org/cgi-bin/carddisp.pl?gene=FLCN
GOSR2	Golgi SNAP Receptor Complex Member 2	Protein Coding	O14653	46	GC17P093832	0.898705	https://www.genecards.org/cgi-bin/carddisp.pl?gene=GOSR2
KIDINS220	Kinase D Interacting Substrate 220	Protein Coding	Q9ULH0	46	GC02M008724	0.898705	https://www.genecards.org/cgi-bin/carddisp.pl?gene=KIDINS220
LRIG1	Leucine Rich Repeats And Immunoglobulin Like Domains 1	Protein Coding	Q96JA1	46	GC03M066379	0.898705	https://www.genecards.org/cgi-bin/carddisp.pl?gene=LRIG1
LRP8	LDL Receptor Related Protein 8	Protein Coding	Q14114	46	GC01M053243	0.898705	https://www.genecards.org/cgi-bin/carddisp.pl?gene=LRP8
METTL3	Methyltransferase 3, N6-Adenosine-Methyltransferase Complex Catalytic Subunit	Protein Coding	Q86U44	46	GC14M021498	0.898705	https://www.genecards.org/cgi-bin/carddisp.pl?gene=METTL3
NBEA	Neurobeachin	Protein Coding	Q8NFP9	46	GC13P034942	0.898705	https://www.genecards.org/cgi-bin/carddisp.pl?gene=NBEA
NEO1	Neogenin 1	Protein Coding	Q92859	46	GC15P073051	0.898705	https://www.genecards.org/cgi-bin/carddisp.pl?gene=NEO1
NISCH	Nischarin	Protein Coding	Q9Y2I1	46	GC03P052455	0.898705	https://www.genecards.org/cgi-bin/carddisp.pl?gene=NISCH
PLEKHM1	Pleckstrin Homology And RUN Domain Containing M1	Protein Coding	Q9Y4G2	46	GC17M068330	0.898705	https://www.genecards.org/cgi-bin/carddisp.pl?gene=PLEKHM1
RAB23	RAB23, Member RAS Oncogene Family	Protein Coding	Q9ULC3	46	GC06M087718	0.898705	https://www.genecards.org/cgi-bin/carddisp.pl?gene=RAB23
SLC12A7	Solute Carrier Family 12 Member 7	Protein Coding	Q9Y666	46	GC05M001050	0.898705	https://www.genecards.org/cgi-bin/carddisp.pl?gene=SLC12A7
SLC4A2	Solute Carrier Family 4 Member 2	Protein Coding	P04920	46	GC07P151057	0.898705	https://www.genecards.org/cgi-bin/carddisp.pl?gene=SLC4A2
SLC7A2	Solute Carrier Family 7 Member 2	Protein Coding	P52569	46	GC08P017497	0.898705	https://www.genecards.org/cgi-bin/carddisp.pl?gene=SLC7A2
SNAP23	Synaptosome Associated Protein 23	Protein Coding	O00161	46	GC15P042491	0.898705	https://www.genecards.org/cgi-bin/carddisp.pl?gene=SNAP23
TMEM38B	Transmembrane Protein 38B	Protein Coding	Q9NVV0	46	GC09P105694	0.898705	https://www.genecards.org/cgi-bin/carddisp.pl?gene=TMEM38B
UBE2G1	Ubiquitin Conjugating Enzyme E2 G1	Protein Coding	P62253	46	GC17M015126	0.898705	https://www.genecards.org/cgi-bin/carddisp.pl?gene=UBE2G1
VPS33B	VPS33B Late Endosome And Lysosome Associated	Protein Coding	Q9H267	46	GC15M090998	0.898705	https://www.genecards.org/cgi-bin/carddisp.pl?gene=VPS33B
ZFYVE9	Zinc Finger FYVE-Type Containing 9	Protein Coding	O95405	46	GC01P052142	0.898705	https://www.genecards.org/cgi-bin/carddisp.pl?gene=ZFYVE9
ADAM22	ADAM Metallopeptidase Domain 22	Protein Coding	Q9P0K1	45	GC07P087934	0.898705	https://www.genecards.org/cgi-bin/carddisp.pl?gene=ADAM22
ATL1	Atlastin GTPase 1	Protein Coding	Q8WXF7	45	GC14P050532	0.898705	https://www.genecards.org/cgi-bin/carddisp.pl?gene=ATL1
ATP6V1F	ATPase H+ Transporting V1 Subunit F	Protein Coding	Q16864	45	GC07P128862	0.898705	https://www.genecards.org/cgi-bin/carddisp.pl?gene=ATP6V1F
CAMLG	Calcium Modulating Ligand	Protein Coding	P49069	45	GC05P134738	0.898705	https://www.genecards.org/cgi-bin/carddisp.pl?gene=CAMLG
CAPNS1	Calpain Small Subunit 1	Protein Coding	P04632	45	GC19P095877	0.898705	https://www.genecards.org/cgi-bin/carddisp.pl?gene=CAPNS1
CDC42BPA	CDC42 Binding Protein Kinase Alpha	Protein Coding	Q5VT25	45	GC01M226989	0.898705	https://www.genecards.org/cgi-bin/carddisp.pl?gene=CDC42BPA
CHM	CHM Rab Escort Protein	Protein Coding	P24386	45	GC0XM085861	0.898705	https://www.genecards.org/cgi-bin/carddisp.pl?gene=CHM
CPD	Carboxypeptidase D	Protein Coding	O75976	45	GC17P030378	0.898705	https://www.genecards.org/cgi-bin/carddisp.pl?gene=CPD
GLE1	GLE1 RNA Export Mediator	Protein Coding	Q53GS7	45	GC09P128504	0.898705	https://www.genecards.org/cgi-bin/carddisp.pl?gene=GLE1
GOLGA2	Golgin A2	Protein Coding	Q08379	45	GC09M128255	0.898705	https://www.genecards.org/cgi-bin/carddisp.pl?gene=GOLGA2
INF2	Inverted Formin 2	Protein Coding	Q27J81	45	GC14P113818	0.898705	https://www.genecards.org/cgi-bin/carddisp.pl?gene=INF2
KTN1	Kinectin 1	Protein Coding	Q86UP2	45	GC14P055559	0.898705	https://www.genecards.org/cgi-bin/carddisp.pl?gene=KTN1
LAMTOR2	Late Endosomal/Lysosomal Adaptor, MAPK And MTOR Activator 2	Protein Coding	Q9Y2Q5	45	GC01P156054	0.898705	https://www.genecards.org/cgi-bin/carddisp.pl?gene=LAMTOR2
LEMD3	LEM Domain Containing 3	Protein Coding	Q9Y2U8	45	GC12P065169	0.898705	https://www.genecards.org/cgi-bin/carddisp.pl?gene=LEMD3
MCAM	Melanoma Cell Adhesion Molecule	Protein Coding	P43121	45	GC11M119308	0.898705	https://www.genecards.org/cgi-bin/carddisp.pl?gene=MCAM
PDE8A	Phosphodiesterase 8A	Protein Coding	O60658	45	GC15P143349	0.898705	https://www.genecards.org/cgi-bin/carddisp.pl?gene=PDE8A
PEX6	Peroxisomal Biogenesis Factor 6	Protein Coding	Q13608	45	GC06M042963	0.898705	https://www.genecards.org/cgi-bin/carddisp.pl?gene=PEX6
PKMYT1	Protein Kinase, Membrane Associated Tyrosine/Threonine 1	Protein Coding	Q99640	45	GC16M014185	0.898705	https://www.genecards.org/cgi-bin/carddisp.pl?gene=PKMYT1
SCAP	SREBF Chaperone	Protein Coding	Q12770	45	GC03M047413	0.898705	https://www.genecards.org/cgi-bin/carddisp.pl?gene=SCAP
SH3BP4	SH3 Domain Binding Protein 4	Protein Coding	Q9P0V3	45	GC02P234951	0.898705	https://www.genecards.org/cgi-bin/carddisp.pl?gene=SH3BP4
SLC4A7	Solute Carrier Family 4 Member 7	Protein Coding	Q9Y6M7	45	GC03M027372	0.898705	https://www.genecards.org/cgi-bin/carddisp.pl?gene=SLC4A7
UBE2J1	Ubiquitin Conjugating Enzyme E2 J1	Protein Coding	Q9Y385	45	GC06M089326	0.898705	https://www.genecards.org/cgi-bin/carddisp.pl?gene=UBE2J1
VANGL1	VANGL Planar Cell Polarity Protein 1	Protein Coding	Q8TAA9	45	GC01P115641	0.898705	https://www.genecards.org/cgi-bin/carddisp.pl?gene=VANGL1
VPS33A	VPS33A Core Subunit Of CORVET And HOPS Complexes	Protein Coding	Q96AX1	45	GC12M122229	0.898705	https://www.genecards.org/cgi-bin/carddisp.pl?gene=VPS33A
ACBD5	Acyl-CoA Binding Domain Containing 5	Protein Coding	Q5T8D3	44	GC10M027182	0.898705	https://www.genecards.org/cgi-bin/carddisp.pl?gene=ACBD5
ADGRL2	Adhesion G Protein-Coupled Receptor L2	Protein Coding	O95490	44	GC01P081306	0.898705	https://www.genecards.org/cgi-bin/carddisp.pl?gene=ADGRL2
ARFGEF1	ADP Ribosylation Factor Guanine Nucleotide Exchange Factor 1	Protein Coding	Q9Y6D6	44	GC08M067173	0.898705	https://www.genecards.org/cgi-bin/carddisp.pl?gene=ARFGEF1
ARFGEF2	ADP Ribosylation Factor Guanine Nucleotide Exchange Factor 2	Protein Coding	Q9Y6D5	44	GC20P048921	0.898705	https://www.genecards.org/cgi-bin/carddisp.pl?gene=ARFGEF2
CLN5	CLN5 Intracellular Trafficking Protein	Protein Coding	O75503	44	GC13P076990	0.898705	https://www.genecards.org/cgi-bin/carddisp.pl?gene=CLN5
COG4	Component Of Oligomeric Golgi Complex 4	Protein Coding	Q9H9E3	44	GC16M072523	0.898705	https://www.genecards.org/cgi-bin/carddisp.pl?gene=COG4
GPM6A	Glycoprotein M6A	Protein Coding	P51674	44	GC04M175632	0.898705	https://www.genecards.org/cgi-bin/carddisp.pl?gene=GPM6A
HPS3	HPS3 Biogenesis Of Lysosomal Organelles Complex 2 Subunit 1	Protein Coding	Q969F9	44	GC03P149129	0.898705	https://www.genecards.org/cgi-bin/carddisp.pl?gene=HPS3
JPH1	Junctophilin 1	Protein Coding	Q9HDC5	44	GC08M074234	0.898705	https://www.genecards.org/cgi-bin/carddisp.pl?gene=JPH1
LRIG2	Leucine Rich Repeats And Immunoglobulin Like Domains 2	Protein Coding	O94898	44	GC01P113073	0.898705	https://www.genecards.org/cgi-bin/carddisp.pl?gene=LRIG2
MTDH	Metadherin	Protein Coding	Q86UE4	44	GC08P097644	0.898705	https://www.genecards.org/cgi-bin/carddisp.pl?gene=MTDH
NBAS	NBAS Subunit Of NRZ Tethering Complex	Protein Coding	A2RRP1	44	GC02M014796	0.898705	https://www.genecards.org/cgi-bin/carddisp.pl?gene=NBAS
SCAMP1	Secretory Carrier Membrane Protein 1	Protein Coding	O15126	44	GC05P078360	0.898705	https://www.genecards.org/cgi-bin/carddisp.pl?gene=SCAMP1
SCD5	Stearoyl-CoA Desaturase 5	Protein Coding	Q86SK9	44	GC04M082629	0.898705	https://www.genecards.org/cgi-bin/carddisp.pl?gene=SCD5
SLC35A2	Solute Carrier Family 35 Member A2	Protein Coding	P78381	44	GC0XM048903	0.898705	https://www.genecards.org/cgi-bin/carddisp.pl?gene=SLC35A2
SLC39A10	Solute Carrier Family 39 Member 10	Protein Coding	Q9ULF5	44	GC02P195575	0.898705	https://www.genecards.org/cgi-bin/carddisp.pl?gene=SLC39A10
SPG11	SPG11 Vesicle Trafficking Associated, Spatacsin	Protein Coding	Q96JI7	44	GC15M044572	0.898705	https://www.genecards.org/cgi-bin/carddisp.pl?gene=SPG11
STARD3	StAR Related Lipid Transfer Domain Containing 3	Protein Coding	Q14849	44	GC17P039637	0.898705	https://www.genecards.org/cgi-bin/carddisp.pl?gene=STARD3
STIM2	Stromal Interaction Molecule 2	Protein Coding	Q9P246	44	GC04P026859	0.898705	https://www.genecards.org/cgi-bin/carddisp.pl?gene=STIM2
STX5	Syntaxin 5	Protein Coding	Q13190	44	GC11M062806	0.898705	https://www.genecards.org/cgi-bin/carddisp.pl?gene=STX5
STX7	Syntaxin 7	Protein Coding	O15400	44	GC06M132445	0.898705	https://www.genecards.org/cgi-bin/carddisp.pl?gene=STX7
TACC1	Transforming Acidic Coiled-Coil Containing Protein 1	Protein Coding	O75410	44	GC08P038728	0.898705	https://www.genecards.org/cgi-bin/carddisp.pl?gene=TACC1
VAMP8	Vesicle Associated Membrane Protein 8	Protein Coding	Q9BV40	44	GC02P085561	0.898705	https://www.genecards.org/cgi-bin/carddisp.pl?gene=VAMP8
VPS13B	Vacuolar Protein Sorting 13 Homolog B	Protein Coding	Q7Z7G8	44	GC08P099011	0.898705	https://www.genecards.org/cgi-bin/carddisp.pl?gene=VPS13B
VRK2	VRK Serine/Threonine Kinase 2	Protein Coding	Q86Y07	44	GC02P057907	0.898705	https://www.genecards.org/cgi-bin/carddisp.pl?gene=VRK2
VTI1B	Vesicle Transport Through Interaction With T-SNAREs 1B	Protein Coding	Q9UEU0	44	GC14M067647	0.898705	https://www.genecards.org/cgi-bin/carddisp.pl?gene=VTI1B
ANKLE2	Ankyrin Repeat And LEM Domain Containing 2	Protein Coding	Q86XL3	43	GC12M132725	0.898705	https://www.genecards.org/cgi-bin/carddisp.pl?gene=ANKLE2
ANKS6	Ankyrin Repeat And Sterile Alpha Motif Domain Containing 6	Protein Coding	Q68DC2	43	GC09M098731	0.898705	https://www.genecards.org/cgi-bin/carddisp.pl?gene=ANKS6
ATP9A	ATPase Phospholipid Transporting 9A (Putative)	Protein Coding	O75110	43	GC20M051596	0.898705	https://www.genecards.org/cgi-bin/carddisp.pl?gene=ATP9A
CHP1	Calcineurin Like EF-Hand Protein 1	Protein Coding	Q99653	43	GC15P041230	0.898705	https://www.genecards.org/cgi-bin/carddisp.pl?gene=CHP1
COG2	Component Of Oligomeric Golgi Complex 2	Protein Coding	Q14746	43	GC01P230642	0.898705	https://www.genecards.org/cgi-bin/carddisp.pl?gene=COG2
DNAJC13	DnaJ Heat Shock Protein Family (Hsp40) Member C13	Protein Coding	O75165	43	GC03P132417	0.898705	https://www.genecards.org/cgi-bin/carddisp.pl?gene=DNAJC13
GPAT3	Glycerol-3-Phosphate Acyltransferase 3	Protein Coding	Q53EU6	43	GC04P083536	0.898705	https://www.genecards.org/cgi-bin/carddisp.pl?gene=GPAT3
LAMTOR3	Late Endosomal/Lysosomal Adaptor, MAPK And MTOR Activator 3	Protein Coding	Q9UHA4	43	GC04M099878	0.898705	https://www.genecards.org/cgi-bin/carddisp.pl?gene=LAMTOR3
SLC30A5	Solute Carrier Family 30 Member 5	Protein Coding	Q8TAD4	43	GC05P069093	0.898705	https://www.genecards.org/cgi-bin/carddisp.pl?gene=SLC30A5
SLC6A15	Solute Carrier Family 6 Member 15	Protein Coding	Q9H2J7	43	GC12M084859	0.898705	https://www.genecards.org/cgi-bin/carddisp.pl?gene=SLC6A15
SUN2	Sad1 And UNC84 Domain Containing 2	Protein Coding	Q9UH99	43	GC22M072655	0.898705	https://www.genecards.org/cgi-bin/carddisp.pl?gene=SUN2
TMCO1	Transmembrane And Coiled-Coil Domains 1	Protein Coding	Q9UM00	43	GC01M165724	0.898705	https://www.genecards.org/cgi-bin/carddisp.pl?gene=TMCO1
TMEM106B	Transmembrane Protein 106B	Protein Coding	Q9NUM4	43	GC07P012243	0.898705	https://www.genecards.org/cgi-bin/carddisp.pl?gene=TMEM106B
USP32	Ubiquitin Specific Peptidase 32	Protein Coding	Q8NFA0	43	GC17M068847	0.898705	https://www.genecards.org/cgi-bin/carddisp.pl?gene=USP32
APBB2	Amyloid Beta Precursor Protein Binding Family B Member 2	Protein Coding	Q92870	42	GC04M040812	0.898705	https://www.genecards.org/cgi-bin/carddisp.pl?gene=APBB2
[truncated: 2,661 more rows]
